# Supplementary material for: Integration of decoy domains derived from protein targets of pathogen effectors into plant immune receptors is widespread
Source: New Phytol. 2016 Feb 5;210(2):618–26. doi: 10.1111/nph.13869 (PMC5067614; doi:10.1111/nph.13869)
Supplement: Supplementary file 2 — Table S1 Unusual domains in canonical plant NLR proteins [file NPH-210-618-s002.xls]

## Sheet: Feuil1
Table S1. Unusual domains in canonical plant NLR proteins
Greenphyl reference			Number of additional Interpro domain	Additional Interpro domain							TIR		NB-ARC and ATPase			LRR
NLR group	accession	Species		1	2	3	4	5	6		IPR000157		IPR002182	IPR003593		IPR001611	IPR011713	IPR003591	IPR025875	IPR006553	IPR026906	IPR008615	IPR021929
GP000012	AT4G12020.2	Arabidopsis thaliana	6	IPR011009	IPR000719	IPR000742	IPR002290	IPR003657	IPR003822		x		x	x		x	x
GP000012	AT4G12020.3	Arabidopsis thaliana	6	IPR011009	IPR000719	IPR000742	IPR002290	IPR003657	IPR003822		x		x	x		x	x
GP000012	AT4G12020.1	Arabidopsis thaliana	5	IPR011009	IPR000719	IPR000742	IPR003657	IPR003822			x		x	x		x	x
GP15056	MDP0000309588	Malus domestica	5	IPR011009	IPR001245	IPR000719	IPR017441	IPR020635					x			x				x	x
GP000012	Solyc01g102880.1.1	Solanum lycopersicum	5	IPR006045	IPR011051	IPR014710	IPR001929	IPR019780			x		x	x		x		x					x
GP15056	Tc00_g022470	Theobroma cacao	5	IPR008985	IPR013189	IPR013148	IPR023296	IPR001362					x			x			x
GP15132	MLOC_4798.7	Hordeum vulgare	4	IPR011009	IPR000719	IPR008271	IPR017441						x			x		x
GP15056	MDP0000671190	Malus domestica	4	IPR011009	IPR000719	IPR008271	IPR002290						x					x
GP000012	C.cajan_29471	Cajanus cajan	3	IPR016197	IPR013242	IPR023780					x		x			x	x
GP15056	MDP0000272435	Malus domestica	3	IPR011009	IPR000719	IPR008271							x			x
GP15056	MDP0000272830	Malus domestica	3	IPR011009	IPR001245	IPR000719							x			x			x
GP000012	MDP0000180046	Malus domestica	3	IPR003441	IPR008978	IPR007052					x		x			x
GP000012	MDP0000286805	Malus domestica	3	IPR016196	IPR020846	IPR005828					x		x	x		x
GP000012	Medtr6g088250.1	Medicago truncatula	3	IPR009060	IPR014039	IPR001816					x		x	x		x
GP000012	Pp1s162_170V6.1	Physcomitrella patens	3	IPR011990	IPR019734	IPR013026					x		x			x
GP000012	Pp1s231_60V6.1	Physcomitrella patens	3	IPR011990	IPR019734	IPR013026					x		x			x
GP000012	Potri.003G084200.1	Populus trichocarpa	3	IPR011992	IPR002048	IPR018247					x		x			x
GP15056	Gorai.008G065600.1	Gossypium raimondii	2	IPR012336	IPR013766								x			x
GP15065	MLOC_4541.1	Hordeum vulgare	2	IPR011525	IPR003311								x			x
GP15056	MDP0000266073	Malus domestica	2	IPR016040	IPR001509								x			x
GP000012	MDP0000122961	Malus domestica	2	IPR002885	IPR002625						x		x			x
GP000012	MDP0000286727	Malus domestica	2	IPR012336	IPR009737						x		x			x
GP000012	MDP0000168665	Malus domestica	2	IPR015422	IPR006948						x		x			x		x
GP15132	Medtr3g048690.1	Medicago truncatula	2	IPR011009	IPR000719								x						x
GP000012	Medtr6g087170.1	Medicago truncatula	2	IPR009060	IPR014039						x		x			x
GP000012	Medtr7g090660.1	Medicago truncatula	2	IPR012337	IPR002156						x		x			x	x	x
GP15056	Os07g17230.1	Oryza sativa	2	IPR015300	IPR003340								x			x
GP000012	Phvul.001G128200.1	Phaseolus vulgaris	2	IPR012337	IPR002156						x		x			x	x	x
GP15056	PDK_30s779571g001	Phoenix dactylifera	2	IPR020822	IPR008238								x			x		x
GP000012	Potri.005G030300.1	Populus trichocarpa	2	IPR001752	IPR019821						x		x			x		x
GP15065	Millet_GLEAN_10006876	Setaria italica	2	IPR011009	IPR000719								x						x
GP15056	PGSC0003DMP400046327	Solanum tuberosum	2	IPR000741	IPR013785								x			x
GP15065	Sb02g021226.1	Sorghum bicolor	2	IPR003657	IPR003441								x			x
GP15132	Tc02_g001140	Theobroma cacao	2	IPR015300	IPR003340								x			x		x
GP15056	GSVIVT01023015001	Vitis vinifera	2	IPR015943	IPR017986								x					x
GP000012	AT5G45050.1	Arabidopsis thaliana	1	IPR003657							x		x				x
GP000012	AT5G45050.2	Arabidopsis thaliana	1	IPR003657							x		x				x
GP000012	AT5G45260.1	Arabidopsis thaliana	1	IPR003657							x		x				x
GP000012	AT4G19500.1	Arabidopsis thaliana	1	IPR006936							x		x	x			x		x
GP000012	AT4G19500.2	Arabidopsis thaliana	1	IPR006936							x		x				x		x
GP15056	Bradi5g22187.1	Brachypodium distachyon	1	IPR003656									x							x
GP15065	Cc01_g07940	Coffea canephora	1	IPR000165									x										x
GP15056	Cc06_g17040	Coffea canephora	1	IPR001849									x			x		x	x
GP15065	Cc00_g05490	Coffea canephora	1	IPR012320									x										x
GP15132	Glyma12g36510.2	Glycine max	1	IPR003656									x					x
GP15132	Glyma12g36510.3	Glycine max	1	IPR003656									x					x
GP000012	Glyma06g40690.1	Glycine max	1	IPR001827							x		x			x	x		x
GP000012	Glyma16g25020.2	Glycine max	1	IPR011991							x		x			x
GP000012	Glyma19g07680.2	Glycine max	1	IPR011991							x		x			x
GP15056	MLOC_19284.1	Hordeum vulgare	1	IPR007110									x			x
GP15056	MLOC_72627.1	Hordeum vulgare	1	IPR007110									x			x
GP15132	MDP0000578301	Malus domestica	1	IPR003657									x			x		x
GP15056	MDP0000263446	Malus domestica	1	IPR004326									x			x
GP15056	MDP0000151729	Malus domestica	1	IPR023214									x							x
GP000012	MDP0000553601	Malus domestica	1	IPR001878							x		x			x
GP000012	MDP0000525273	Malus domestica	1	IPR004240							x		x			x	x	x	x
GP000012	MDP0000194077	Malus domestica	1	IPR006948							x		x			x
GP15065	cassava4.1_001296m	Manihot esculenta	1	IPR018170									x						x
GP15065	cassava4.1_026581m	Manihot esculenta	1	IPR018170									x						x
GP15065	cassava4.1_028445m	Manihot esculenta	1	IPR018170									x						x
GP15056	Medtr3g030980.1	Medicago truncatula	1	IPR009472									x			x		x	x			x
GP000012	Medtr3g020650.1	Medicago truncatula	1	IPR002715							x		x	x		x
GP000012	Medtr6g087220.1	Medicago truncatula	1	IPR009060							x		x			x
GP000012	Medtr4g080070.1	Medicago truncatula	1	IPR012864							x		x			x
GP000012	Medtr6g087200.1	Medicago truncatula	1	IPR014039							x		x			x
GP000012	Medtr6g088260.1	Medicago truncatula	1	IPR014039							x		x			x
GP000012	Medtr4g081330.1	Medicago truncatula	1	IPR015300							x		x			x	x
GP000012	Medtr3g079780.1	Medicago truncatula	1	IPR021495							x		x				x
GP000012	contig_51815_1.1	Medicago truncatula	1	IPR026960							x		x				x
GP15056	ITC1587_Bchr7_P19732	Musa balbisiana	1	IPR011598									x			x
GP15056	Os04g53120.1	Oryza sativa	1	IPR003656									x							x
GP15056	Os04g53160.1	Oryza sativa	1	IPR003656									x							x
GP15056	Os09g20020.1	Oryza sativa	1	IPR008889									x			x
GP15056	PDK_30s964851g002	Phoenix dactylifera	1	IPR019191									x			x		x
GP15056	PDK_30s678041g002	Phoenix dactylifera	1	IPR019793									x							x
GP15056	Pp1s95_7V6.1	Physcomitrella patens	1	IPR008808									x			x
GP15132	Potri.001G404800.1	Populus trichocarpa	1	IPR003656									x					x
GP15132	Potri.001G404800.2	Populus trichocarpa	1	IPR003656									x					x
GP15132	Potri.T016200.1	Populus trichocarpa	1	IPR003656									x	x		x
GP15132	Potri.T016200.2	Populus trichocarpa	1	IPR003656									x	x		x
GP000012	Potri.T074200.1	Populus trichocarpa	1	IPR003441							x		x			x
GP15065	Millet_GLEAN_10012120	Setaria italica	1	IPR001229									x						x
GP000012	PGSC0003DMP400006143	Solanum tuberosum	1	IPR001441							x		x			x		x
GP15056	Sb08g015400.1	Sorghum bicolor	1	IPR007110									x			x
GP15056	Tc01_g040050	Theobroma cacao	1	IPR000305									x			x		x
GP15056	Tc04_g017880	Theobroma cacao	1	IPR002885									x					x
GP15132	Tc02_g001200	Theobroma cacao	1	IPR003657									x					x	x
GP15132	Tc02_g001230	Theobroma cacao	1	IPR003657									x					x
GP15132	Tc00_g072630	Theobroma cacao	1	IPR011009									x			x		x
GP15132	Tc00_g024270	Theobroma cacao	1	IPR011525									x	x		x		x
GP15056	Tc01_g002620	Theobroma cacao	1	IPR012336									x			x
GP15132	Tc07_g006470	Theobroma cacao	1	IPR023123									x					x
GP15056	GRMZM2G033519_P01	Zea mays	1	IPR003653									x			x
GP15056	GRMZM2G051502_P01	Zea mays	1	IPR025886									x			x
GP15065	evm_27.model.AmTr_v1.0_scaffold00074.117	Amborella trichopoda	0										x			x			x
GP15065	evm_27.model.AmTr_v1.0_scaffold00190.9	Amborella trichopoda	0										x						x
GP15132	evm_27.model.AmTr_v1.0_scaffold00002.368	Amborella trichopoda	0										x			x
GP15132	evm_27.model.AmTr_v1.0_scaffold00029.90	Amborella trichopoda	0										x	x		x
GP15132	evm_27.model.AmTr_v1.0_scaffold00062.77	Amborella trichopoda	0										x					x	x
GP15132	evm_27.model.AmTr_v1.0_scaffold00062.81	Amborella trichopoda	0										x			x		x
GP15132	evm_27.model.AmTr_v1.0_scaffold00078.172	Amborella trichopoda	0										x	x		x		x
GP15132	evm_27.model.AmTr_v1.0_scaffold00099.3	Amborella trichopoda	0										x					x
GP000012	evm_27.model.AmTr_v1.0_scaffold00001.586	Amborella trichopoda	0								x		x			x		x
GP000012	evm_27.model.AmTr_v1.0_scaffold00010.351	Amborella trichopoda	0								x		x			x
GP000012	evm_27.model.AmTr_v1.0_scaffold00010.356	Amborella trichopoda	0								x		x			x
GP000012	evm_27.model.AmTr_v1.0_scaffold00024.254	Amborella trichopoda	0								x		x	x		x		x	x
GP000012	evm_27.model.AmTr_v1.0_scaffold00056.119	Amborella trichopoda	0								x		x			x		x
GP000012	evm_27.model.AmTr_v1.0_scaffold00060.163	Amborella trichopoda	0								x		x			x
GP000012	evm_27.model.AmTr_v1.0_scaffold00085.80	Amborella trichopoda	0								x		x			x		x	x
GP15065	AT3G07040.1	Arabidopsis thaliana	0										x			x
GP15065	AT3G46710.1	Arabidopsis thaliana	0										x			x
GP15056	AT3G14460.1	Arabidopsis thaliana	0										x			x			x
GP15056	AT5G47250.1	Arabidopsis thaliana	0										x			x
GP15132	AT1G62630.1	Arabidopsis thaliana	0										x						x
GP15132	AT4G27190.1	Arabidopsis thaliana	0										x	x		x
GP000012	AT1G17600.1	Arabidopsis thaliana	0								x		x				x		x
GP000012	AT1G31540.1	Arabidopsis thaliana	0								x		x	x			x
GP000012	AT1G31540.2	Arabidopsis thaliana	0								x		x	x			x
GP000012	AT1G56520.2	Arabidopsis thaliana	0								x		x	x			x
GP000012	AT1G63730.1	Arabidopsis thaliana	0								x		x	x		x	x
GP000012	AT1G63740.1	Arabidopsis thaliana	0								x		x	x		x	x
GP000012	AT1G63750.3	Arabidopsis thaliana	0								x		x	x		x	x
GP000012	AT1G63860.1	Arabidopsis thaliana	0								x		x			x
GP000012	AT1G63860.2	Arabidopsis thaliana	0								x		x	x		x
GP000012	AT1G63870.1	Arabidopsis thaliana	0								x		x	x		x	x
GP000012	AT1G63880.1	Arabidopsis thaliana	0								x		x	x		x	x
GP000012	AT1G65850.1	Arabidopsis thaliana	0								x		x	x			x
GP000012	AT1G65850.2	Arabidopsis thaliana	0								x		x	x			x
GP000012	AT1G69550.1	Arabidopsis thaliana	0								x		x	x		x	x
GP000012	AT1G72840.1	Arabidopsis thaliana	0								x		x				x
GP000012	AT1G72840.2	Arabidopsis thaliana	0								x		x				x
GP000012	AT2G14080.1	Arabidopsis thaliana	0								x		x	x		x	x
GP000012	AT2G16870.1	Arabidopsis thaliana	0								x		x	x			x
GP000012	AT2G17050.1	Arabidopsis thaliana	0								x		x			x	x		x
GP000012	AT2G17060.1	Arabidopsis thaliana	0								x		x			x	x
GP000012	AT3G04220.1	Arabidopsis thaliana	0								x		x	x		x
GP000012	AT3G25510.1	Arabidopsis thaliana	0								x		x	x		x	x
GP000012	AT3G44400.1	Arabidopsis thaliana	0								x		x	x		x	x
GP000012	AT3G44400.2	Arabidopsis thaliana	0								x		x	x		x	x
GP000012	AT3G44480.1	Arabidopsis thaliana	0								x		x	x		x	x
GP000012	AT3G44630.3	Arabidopsis thaliana	0								x		x	x		x	x
GP000012	AT3G44670.1	Arabidopsis thaliana	0								x		x	x		x	x
GP000012	AT3G51560.1	Arabidopsis thaliana	0								x		x			x	x
GP000012	AT3G51570.1	Arabidopsis thaliana	0								x		x				x
GP000012	AT4G08450.1	Arabidopsis thaliana	0								x		x	x		x	x
GP000012	AT4G09430.1	Arabidopsis thaliana	0								x		x				x
GP000012	AT4G11170.1	Arabidopsis thaliana	0								x		x	x			x
GP000012	AT4G12010.1	Arabidopsis thaliana	0								x		x			x	x
GP000012	AT4G14370.1	Arabidopsis thaliana	0								x		x	x		x	x
GP000012	AT4G16860.1	Arabidopsis thaliana	0								x		x	x		x	x
GP000012	AT4G16890.1	Arabidopsis thaliana	0								x		x	x		x	x
GP000012	AT4G16900.1	Arabidopsis thaliana	0								x		x			x	x
GP000012	AT4G16920.1	Arabidopsis thaliana	0								x		x	x		x	x
GP000012	AT4G16940.1	Arabidopsis thaliana	0								x		x	x		x	x
GP000012	AT4G16950.1	Arabidopsis thaliana	0								x		x			x	x
GP000012	AT4G16950.2	Arabidopsis thaliana	0								x		x	x		x	x
GP000012	AT4G16960.1	Arabidopsis thaliana	0								x		x	x		x	x
GP000012	AT4G19510.1	Arabidopsis thaliana	0								x		x			x	x
GP000012	AT4G19510.2	Arabidopsis thaliana	0								x		x			x	x
GP000012	AT4G19520.1	Arabidopsis thaliana	0								x		x			x	x
GP000012	AT4G19530.1	Arabidopsis thaliana	0								x		x				x
GP000012	AT4G36140.1	Arabidopsis thaliana	0								x		x	x			x
GP000012	AT4G36150.1	Arabidopsis thaliana	0								x		x				x
GP000012	AT5G11250.1	Arabidopsis thaliana	0								x		x			x	x
GP000012	AT5G17680.1	Arabidopsis thaliana	0								x		x			x	x
GP000012	AT5G17880.1	Arabidopsis thaliana	0								x		x				x
GP000012	AT5G17970.1	Arabidopsis thaliana	0								x		x	x			x
GP000012	AT5G18350.1	Arabidopsis thaliana	0								x		x	x		x
GP000012	AT5G18360.1	Arabidopsis thaliana	0								x		x	x			x
GP000012	AT5G18370.1	Arabidopsis thaliana	0								x		x	x		x	x
GP000012	AT5G22690.1	Arabidopsis thaliana	0								x		x			x	x
GP000012	AT5G38340.1	Arabidopsis thaliana	0								x		x	x			x
GP000012	AT5G38850.1	Arabidopsis thaliana	0								x		x	x		x	x
GP000012	AT5G40100.1	Arabidopsis thaliana	0								x		x				x
GP000012	AT5G40910.1	Arabidopsis thaliana	0								x		x	x		x	x
GP000012	AT5G41540.1	Arabidopsis thaliana	0								x		x	x			x
GP000012	AT5G41550.1	Arabidopsis thaliana	0								x		x	x		x	x
GP000012	AT5G41740.1	Arabidopsis thaliana	0								x		x	x		x	x
GP000012	AT5G41740.2	Arabidopsis thaliana	0								x		x	x		x	x
GP000012	AT5G41750.1	Arabidopsis thaliana	0								x		x	x			x
GP000012	AT5G41750.2	Arabidopsis thaliana	0								x		x	x			x
GP000012	AT5G44510.1	Arabidopsis thaliana	0								x		x			x	x
GP000012	AT5G44870.1	Arabidopsis thaliana	0								x		x				x
GP000012	AT5G45060.1	Arabidopsis thaliana	0								x		x	x			x
GP000012	AT5G45200.1	Arabidopsis thaliana	0								x		x				x
GP000012	AT5G45210.1	Arabidopsis thaliana	0								x		x			x
GP000012	AT5G45230.1	Arabidopsis thaliana	0								x		x				x
GP000012	AT5G45240.1	Arabidopsis thaliana	0								x		x			x
GP000012	AT5G45250.1	Arabidopsis thaliana	0								x		x				x
GP000012	AT5G45260.2	Arabidopsis thaliana	0								x		x				x
GP000012	AT5G46260.1	Arabidopsis thaliana	0								x		x	x			x				x
GP000012	AT5G46270.1	Arabidopsis thaliana	0								x		x	x			x
GP000012	AT5G46450.1	Arabidopsis thaliana	0								x		x	x		x	x
GP000012	AT5G46470.1	Arabidopsis thaliana	0								x		x	x		x	x
GP000012	AT5G46490.2	Arabidopsis thaliana	0								x		x	x			x
GP000012	AT5G46510.1	Arabidopsis thaliana	0								x		x	x			x
GP000012	AT5G46520.1	Arabidopsis thaliana	0								x		x	x			x
GP000012	AT5G48770.1	Arabidopsis thaliana	0								x		x			x	x
GP000012	AT5G49140.1	Arabidopsis thaliana	0								x		x				x
GP000012	AT5G51630.1	Arabidopsis thaliana	0								x		x	x		x	x
GP000012	AT5G51630.2	Arabidopsis thaliana	0								x		x	x		x	x
GP000012	AT5G51630.3	Arabidopsis thaliana	0								x		x			x	x
GP000012	AT5G58120.1	Arabidopsis thaliana	0								x		x	x		x	x
GP15065	Bradi2g38900.1	Brachypodium distachyon	0										x			x
GP15065	Bradi2g38987.4	Brachypodium distachyon	0										x						x
GP15065	Bradi2g39207.1	Brachypodium distachyon	0										x			x
GP15065	Bradi2g39547.1	Brachypodium distachyon	0										x			x
GP15065	Bradi2g60434.1	Brachypodium distachyon	0										x			x
GP15065	Bradi3g60446.1	Brachypodium distachyon	0										x			x
GP15065	Bradi4g06970.1	Brachypodium distachyon	0										x						x
GP15065	Bradi4g15060.1	Brachypodium distachyon	0										x			x		x
GP15065	Bradi4g16492.1	Brachypodium distachyon	0										x			x
GP15065	Bradi4g17365.1	Brachypodium distachyon	0										x						x
GP15065	Bradi4g39317.1	Brachypodium distachyon	0										x			x
GP15065	Bradi4g40727.1	Brachypodium distachyon	0										x			x			x
GP15056	Bradi1g15650.1	Brachypodium distachyon	0										x			x		x	x
GP15056	Bradi1g27770.1	Brachypodium distachyon	0										x			x
GP15056	Bradi1g29560.1	Brachypodium distachyon	0										x			x			x
GP15056	Bradi1g29634.1	Brachypodium distachyon	0										x			x
GP15056	Bradi1g56695.1	Brachypodium distachyon	0										x					x
GP15056	Bradi2g09480.1	Brachypodium distachyon	0										x			x		x
GP15056	Bradi2g52840.1	Brachypodium distachyon	0										x			x
GP15056	Bradi2g60230.1	Brachypodium distachyon	0										x			x
GP15056	Bradi2g60250.1	Brachypodium distachyon	0										x			x			x
GP15056	Bradi2g60260.1	Brachypodium distachyon	0										x			x
GP15056	Bradi3g41960.1	Brachypodium distachyon	0										x			x
GP15056	Bradi4g06460.1	Brachypodium distachyon	0										x			x
GP15056	Bradi4g10017.1	Brachypodium distachyon	0										x					x	x
GP15056	Bradi4g10030.1	Brachypodium distachyon	0										x					x	x
GP15056	Bradi4g10037.1	Brachypodium distachyon	0										x					x
GP15056	Bradi4g10060.1	Brachypodium distachyon	0										x					x	x
GP15056	Bradi4g10171.1	Brachypodium distachyon	0										x					x	x
GP15056	Bradi4g10171.2	Brachypodium distachyon	0										x					x	x
GP15056	Bradi4g10180.1	Brachypodium distachyon	0										x					x	x
GP15056	Bradi4g10180.2	Brachypodium distachyon	0										x					x	x
GP15056	Bradi4g10207.1	Brachypodium distachyon	0										x					x	x
GP15056	Bradi4g10220.1	Brachypodium distachyon	0										x					x	x
GP15056	Bradi4g11920.1	Brachypodium distachyon	0										x			x
GP15056	Bradi4g11940.1	Brachypodium distachyon	0										x			x
GP15056	Bradi4g28177.1	Brachypodium distachyon	0										x			x
GP15132	Bradi1g67840.1	Brachypodium distachyon	0										x			x			x
GP15132	Bradi2g52150.1	Brachypodium distachyon	0										x			x		x
GP15132	Bradi5g15560.1	Brachypodium distachyon	0										x			x		x
GP15065	C.cajan_10549	Cajanus cajan	0										x						x
GP15065	C.cajan_12839	Cajanus cajan	0										x			x
GP15065	C.cajan_44352	Cajanus cajan	0										x						x
GP15056	C.cajan_00615	Cajanus cajan	0										x			x		x
GP15056	C.cajan_01128	Cajanus cajan	0										x			x
GP15056	C.cajan_01134	Cajanus cajan	0										x			x
GP15056	C.cajan_02688	Cajanus cajan	0										x			x
GP15056	C.cajan_09468	Cajanus cajan	0										x			x
GP15056	C.cajan_09470	Cajanus cajan	0										x			x
GP15056	C.cajan_09474	Cajanus cajan	0										x			x
GP15056	C.cajan_09482	Cajanus cajan	0										x			x
GP15056	C.cajan_11450	Cajanus cajan	0										x			x
GP15056	C.cajan_12354	Cajanus cajan	0										x			x			x
GP15056	C.cajan_12365	Cajanus cajan	0										x			x
GP15056	C.cajan_12368	Cajanus cajan	0										x			x
GP15056	C.cajan_12402	Cajanus cajan	0										x					x
GP15056	C.cajan_13065	Cajanus cajan	0										x			x		x
GP15056	C.cajan_14771	Cajanus cajan	0										x			x		x	x
GP15056	C.cajan_18363	Cajanus cajan	0										x			x		x
GP15056	C.cajan_22239	Cajanus cajan	0										x					x
GP15056	C.cajan_22240	Cajanus cajan	0										x					x
GP15056	C.cajan_23356	Cajanus cajan	0										x			x
GP15056	C.cajan_23363	Cajanus cajan	0										x			x
GP15056	C.cajan_25900	Cajanus cajan	0										x			x
GP15056	C.cajan_26582	Cajanus cajan	0										x					x
GP15056	C.cajan_28136	Cajanus cajan	0										x			x			x
GP15056	C.cajan_28203	Cajanus cajan	0										x			x		x
GP15056	C.cajan_32470	Cajanus cajan	0										x			x
GP15056	C.cajan_34604	Cajanus cajan	0										x			x		x
GP15056	C.cajan_34862	Cajanus cajan	0										x			x
GP15056	C.cajan_34864	Cajanus cajan	0										x			x
GP15056	C.cajan_34999	Cajanus cajan	0										x			x
GP15056	C.cajan_35251	Cajanus cajan	0										x					x
GP15056	C.cajan_35835	Cajanus cajan	0										x			x
GP15056	C.cajan_35837	Cajanus cajan	0										x			x
GP15056	C.cajan_37483	Cajanus cajan	0										x					x
GP15056	C.cajan_40250	Cajanus cajan	0										x			x
GP15056	C.cajan_45520	Cajanus cajan	0										x			x
GP15056	C.cajan_48007	Cajanus cajan	0										x			x
GP15132	C.cajan_07956	Cajanus cajan	0										x					x
GP15132	C.cajan_18443	Cajanus cajan	0										x			x
GP15132	C.cajan_20498	Cajanus cajan	0										x					x
GP15132	C.cajan_43853	Cajanus cajan	0										x			x
GP15132	C.cajan_45498	Cajanus cajan	0										x			x
GP15132	C.cajan_47533	Cajanus cajan	0										x			x
GP000012	C.cajan_00469	Cajanus cajan	0								x		x				x
GP000012	C.cajan_00498	Cajanus cajan	0								x		x				x
GP000012	C.cajan_00499	Cajanus cajan	0								x		x				x
GP000012	C.cajan_01496	Cajanus cajan	0								x		x				x		x
GP000012	C.cajan_01498	Cajanus cajan	0								x		x			x
GP000012	C.cajan_01499	Cajanus cajan	0								x		x			x
GP000012	C.cajan_01501	Cajanus cajan	0								x		x			x
GP000012	C.cajan_03004	Cajanus cajan	0								x		x			x	x
GP000012	C.cajan_08667	Cajanus cajan	0								x		x			x
GP000012	C.cajan_11707	Cajanus cajan	0								x		x			x
GP000012	C.cajan_11709	Cajanus cajan	0								x		x			x
GP000012	C.cajan_11712	Cajanus cajan	0								x		x			x
GP000012	C.cajan_11812	Cajanus cajan	0								x		x			x
GP000012	C.cajan_11821	Cajanus cajan	0								x		x			x
GP000012	C.cajan_11853	Cajanus cajan	0								x		x			x		x
GP000012	C.cajan_12102	Cajanus cajan	0								x		x			x	x
GP000012	C.cajan_13382	Cajanus cajan	0								x		x			x	x
GP000012	C.cajan_13912	Cajanus cajan	0								x		x			x	x
GP000012	C.cajan_14349	Cajanus cajan	0								x		x				x
GP000012	C.cajan_14353	Cajanus cajan	0								x		x			x	x
GP000012	C.cajan_14354	Cajanus cajan	0								x		x				x		x
GP000012	C.cajan_14779	Cajanus cajan	0								x		x			x
GP000012	C.cajan_15549	Cajanus cajan	0								x		x			x
GP000012	C.cajan_16444	Cajanus cajan	0								x		x				x
GP000012	C.cajan_17733	Cajanus cajan	0								x		x			x	x
GP000012	C.cajan_20756	Cajanus cajan	0								x		x			x	x	x
GP000012	C.cajan_22460	Cajanus cajan	0								x		x			x
GP000012	C.cajan_22600	Cajanus cajan	0								x		x			x	x
GP000012	C.cajan_28470	Cajanus cajan	0								x		x				x
GP000012	C.cajan_32476	Cajanus cajan	0								x		x			x	x
GP000012	C.cajan_35207	Cajanus cajan	0								x		x			x
GP000012	C.cajan_35208	Cajanus cajan	0								x		x			x
GP000012	C.cajan_35551	Cajanus cajan	0								x		x			x
GP000012	C.cajan_37445	Cajanus cajan	0								x		x				x
GP000012	C.cajan_38382	Cajanus cajan	0								x		x				x
GP000012	C.cajan_39085	Cajanus cajan	0								x		x			x
GP000012	C.cajan_39087	Cajanus cajan	0								x		x			x
GP000012	C.cajan_40086	Cajanus cajan	0								x		x				x
GP000012	C.cajan_40087	Cajanus cajan	0								x		x				x
GP000012	C.cajan_40090	Cajanus cajan	0								x		x				x
GP000012	C.cajan_41920	Cajanus cajan	0								x		x				x
GP000012	C.cajan_42191	Cajanus cajan	0								x		x			x
GP000012	C.cajan_44189	Cajanus cajan	0								x		x			x	x
GP000012	C.cajan_45322	Cajanus cajan	0								x		x				x
GP15056	supercontig_32.25	Carica papaya	0										x			x
GP15056	supercontig_77.89	Carica papaya	0										x			x
GP15056	supercontig_77.90	Carica papaya	0										x					x
GP15056	supercontig_92.42	Carica papaya	0										x			x
GP15056	supercontig_92.43	Carica papaya	0										x			x
GP15056	supercontig_125.42	Carica papaya	0										x			x
GP15056	supercontig_527.3	Carica papaya	0										x						x
GP15132	evm.TU.contig_28428.2	Carica papaya	0										x						x
GP000012	supercontig_2.253	Carica papaya	0								x		x			x		x	x
GP000012	supercontig_2.255	Carica papaya	0								x		x			x	x
GP000012	supercontig_2.256	Carica papaya	0								x		x			x	x		x
GP000012	supercontig_234.9	Carica papaya	0								x		x			x		x
GP000012	supercontig_27.17	Carica papaya	0								x		x			x	x
GP000012	supercontig_4.82	Carica papaya	0								x		x			x
GP15065	Ca_09168	Cicer arietinum	0										x						x
GP15056	Ca_00263	Cicer arietinum	0										x			x
GP15056	Ca_05181	Cicer arietinum	0										x			x
GP15056	Ca_07225	Cicer arietinum	0										x			x
GP15056	Ca_10905	Cicer arietinum	0										x					x	x
GP15056	Ca_13008	Cicer arietinum	0										x			x		x
GP15056	Ca_15733	Cicer arietinum	0										x			x
GP15056	Ca_17995	Cicer arietinum	0										x			x
GP15056	Ca_20025	Cicer arietinum	0										x			x		x
GP15056	Ca_22276	Cicer arietinum	0										x			x
GP15056	Ca_23360	Cicer arietinum	0										x			x
GP15056	Ca_23573	Cicer arietinum	0										x			x
GP15056	Ca_24592	Cicer arietinum	0										x			x
GP15132	Ca_20525	Cicer arietinum	0										x						x
GP15132	Ca_23345	Cicer arietinum	0										x					x
GP000012	Ca_10065	Cicer arietinum	0								x		x			x
GP000012	Ca_13726	Cicer arietinum	0								x		x				x
GP000012	Ca_16351	Cicer arietinum	0								x		x			x
GP000012	Ca_19533	Cicer arietinum	0								x		x			x
GP000012	Ca_20803	Cicer arietinum	0								x		x				x
GP000012	Ca_23839	Cicer arietinum	0								x		x			x
GP15065	orange1.1g002750m	Citrus sinensis	0										x						x
GP15056	orange1.1g000527m	Citrus sinensis	0										x						x
GP15056	orange1.1g000559m	Citrus sinensis	0										x			x
GP15056	orange1.1g000782m	Citrus sinensis	0										x			x		x
GP15056	orange1.1g001955m	Citrus sinensis	0										x			x			x
GP15056	orange1.1g002058m	Citrus sinensis	0										x			x
GP15056	orange1.1g002071m	Citrus sinensis	0										x			x
GP15056	orange1.1g002132m	Citrus sinensis	0										x			x
GP15056	orange1.1g002308m	Citrus sinensis	0										x			x
GP15056	orange1.1g002362m	Citrus sinensis	0										x			x
GP15056	orange1.1g002800m	Citrus sinensis	0										x			x
GP15056	orange1.1g003085m	Citrus sinensis	0										x			x
GP15056	orange1.1g003086m	Citrus sinensis	0										x			x
GP15056	orange1.1g003300m	Citrus sinensis	0										x			x
GP15056	orange1.1g003367m	Citrus sinensis	0										x	x		x
GP15056	orange1.1g003435m	Citrus sinensis	0										x			x
GP15056	orange1.1g005407m	Citrus sinensis	0										x			x
GP15056	orange1.1g035550m	Citrus sinensis	0										x			x
GP15056	orange1.1g036168m	Citrus sinensis	0										x			x
GP15056	orange1.1g036466m	Citrus sinensis	0										x			x			x
GP15056	orange1.1g037340m	Citrus sinensis	0										x						x
GP15056	orange1.1g037574m	Citrus sinensis	0										x			x
GP15056	orange1.1g038265m	Citrus sinensis	0										x			x
GP15056	orange1.1g038400m	Citrus sinensis	0										x			x
GP15056	orange1.1g038658m	Citrus sinensis	0										x			x
GP15056	orange1.1g038861m	Citrus sinensis	0										x			x
GP15056	orange1.1g039822m	Citrus sinensis	0										x			x
GP15056	orange1.1g039852m	Citrus sinensis	0										x			x
GP15056	orange1.1g040015m	Citrus sinensis	0										x					x
GP15056	orange1.1g040680m	Citrus sinensis	0										x			x
GP15056	orange1.1g041348m	Citrus sinensis	0										x						x
GP15056	orange1.1g042863m	Citrus sinensis	0										x						x
GP15056	orange1.1g042986m	Citrus sinensis	0										x			x
GP15056	orange1.1g044750m	Citrus sinensis	0										x			x
GP15056	orange1.1g044935m	Citrus sinensis	0										x			x
GP15056	orange1.1g045686m	Citrus sinensis	0										x	x		x
GP15056	orange1.1g046626m	Citrus sinensis	0										x			x			x
GP15056	orange1.1g048833m	Citrus sinensis	0										x			x
GP15132	orange1.1g000869m	Citrus sinensis	0										x						x
GP15132	orange1.1g000972m	Citrus sinensis	0										x	x					x
GP15132	orange1.1g000975m	Citrus sinensis	0										x	x					x
GP15132	orange1.1g001513m	Citrus sinensis	0										x						x
GP15132	orange1.1g001553m	Citrus sinensis	0										x						x
GP15132	orange1.1g001897m	Citrus sinensis	0										x	x				x
GP15132	orange1.1g001999m	Citrus sinensis	0										x					x
GP15132	orange1.1g002133m	Citrus sinensis	0										x	x					x
GP15132	orange1.1g002313m	Citrus sinensis	0										x						x
GP15132	orange1.1g002432m	Citrus sinensis	0										x						x
GP15132	orange1.1g002655m	Citrus sinensis	0										x					x
GP15132	orange1.1g002686m	Citrus sinensis	0										x			x		x
GP15132	orange1.1g002691m	Citrus sinensis	0										x			x		x
GP15132	orange1.1g002693m	Citrus sinensis	0										x			x		x
GP15132	orange1.1g002700m	Citrus sinensis	0										x					x
GP15132	orange1.1g002704m	Citrus sinensis	0										x			x
GP15132	orange1.1g002939m	Citrus sinensis	0										x	x		x
GP15132	orange1.1g003192m	Citrus sinensis	0										x	x					x
GP15132	orange1.1g003193m	Citrus sinensis	0										x						x
GP15132	orange1.1g003639m	Citrus sinensis	0										x						x
GP15132	orange1.1g003753m	Citrus sinensis	0										x			x
GP15132	orange1.1g004573m	Citrus sinensis	0										x			x		x
GP15132	orange1.1g004895m	Citrus sinensis	0										x	x		x
GP15132	orange1.1g005744m	Citrus sinensis	0										x						x
GP15132	orange1.1g005747m	Citrus sinensis	0										x			x
GP15132	orange1.1g005834m	Citrus sinensis	0										x	x					x
GP15132	orange1.1g012641m	Citrus sinensis	0										x			x
GP15132	orange1.1g017975m	Citrus sinensis	0										x			x		x
GP15132	orange1.1g036714m	Citrus sinensis	0										x	x				x
GP15132	orange1.1g036761m	Citrus sinensis	0										x					x
GP15132	orange1.1g037947m	Citrus sinensis	0										x	x					x
GP15132	orange1.1g038165m	Citrus sinensis	0										x			x		x
GP15132	orange1.1g038398m	Citrus sinensis	0										x					x
GP15132	orange1.1g038405m	Citrus sinensis	0										x			x
GP15132	orange1.1g038611m	Citrus sinensis	0										x	x				x
GP15132	orange1.1g038902m	Citrus sinensis	0										x	x		x
GP15132	orange1.1g039821m	Citrus sinensis	0										x						x
GP15132	orange1.1g040332m	Citrus sinensis	0										x			x
GP15132	orange1.1g040659m	Citrus sinensis	0										x					x
GP15132	orange1.1g042307m	Citrus sinensis	0										x						x
GP15132	orange1.1g042574m	Citrus sinensis	0										x	x				x
GP15132	orange1.1g042817m	Citrus sinensis	0										x					x
GP15132	orange1.1g042822m	Citrus sinensis	0										x						x
GP15132	orange1.1g044595m	Citrus sinensis	0										x					x
GP15132	orange1.1g045507m	Citrus sinensis	0										x	x					x
GP15132	orange1.1g045843m	Citrus sinensis	0										x			x
GP15132	orange1.1g046470m	Citrus sinensis	0										x			x		x
GP15132	orange1.1g046723m	Citrus sinensis	0										x			x		x
GP15132	orange1.1g046742m	Citrus sinensis	0										x					x
GP15132	orange1.1g048126m	Citrus sinensis	0										x			x		x
GP15132	orange1.1g048810m	Citrus sinensis	0										x						x
GP000012	orange1.1g000202m	Citrus sinensis	0								x		x			x		x
GP000012	orange1.1g000630m	Citrus sinensis	0								x		x			x		x
GP000012	orange1.1g000780m	Citrus sinensis	0								x		x			x			x
GP000012	orange1.1g000802m	Citrus sinensis	0								x		x			x		x
GP000012	orange1.1g000874m	Citrus sinensis	0								x		x			x		x	x
GP000012	orange1.1g000922m	Citrus sinensis	0								x		x			x	x	x	x
GP000012	orange1.1g000943m	Citrus sinensis	0								x		x			x
GP000012	orange1.1g001020m	Citrus sinensis	0								x		x			x	x
GP000012	orange1.1g001161m	Citrus sinensis	0								x		x			x		x	x
GP000012	orange1.1g001277m	Citrus sinensis	0								x		x			x
GP000012	orange1.1g001348m	Citrus sinensis	0								x		x			x		x
GP000012	orange1.1g001805m	Citrus sinensis	0								x		x			x
GP000012	orange1.1g001889m	Citrus sinensis	0								x		x			x		x	x
GP000012	orange1.1g002220m	Citrus sinensis	0								x		x					x	x
GP000012	orange1.1g006018m	Citrus sinensis	0								x		x			x
GP000012	orange1.1g036657m	Citrus sinensis	0								x		x				x
GP000012	orange1.1g037332m	Citrus sinensis	0								x		x			x	x
GP000012	orange1.1g037613m	Citrus sinensis	0								x		x				x
GP000012	orange1.1g041067m	Citrus sinensis	0								x		x			x
GP000012	orange1.1g041079m	Citrus sinensis	0								x		x					x	x
GP000012	orange1.1g041551m	Citrus sinensis	0								x		x				x
GP000012	orange1.1g042374m	Citrus sinensis	0								x		x			x			x
GP000012	orange1.1g044535m	Citrus sinensis	0								x		x			x	x	x
GP000012	orange1.1g044579m	Citrus sinensis	0								x		x			x	x
GP000012	orange1.1g046086m	Citrus sinensis	0								x		x				x
GP000012	orange1.1g046314m	Citrus sinensis	0								x		x			x		x	x
GP000012	orange1.1g046888m	Citrus sinensis	0								x		x					x	x
GP000012	orange1.1g047103m	Citrus sinensis	0								x		x			x		x
GP000012	orange1.1g047161m	Citrus sinensis	0								x		x			x
GP15065	Cc00_g00700	Coffea canephora	0										x										x
GP15065	Cc00_g01290	Coffea canephora	0										x										x
GP15065	Cc00_g01320	Coffea canephora	0										x										x
GP15065	Cc00_g03010	Coffea canephora	0										x										x
GP15065	Cc00_g03020	Coffea canephora	0										x										x
GP15065	Cc00_g03250	Coffea canephora	0										x										x
GP15065	Cc00_g05420	Coffea canephora	0										x										x
GP15065	Cc00_g05430	Coffea canephora	0										x										x
GP15065	Cc00_g05470	Coffea canephora	0										x										x
GP15065	Cc00_g08250	Coffea canephora	0										x						x
GP15065	Cc00_g09260	Coffea canephora	0										x						x
GP15065	Cc00_g09280	Coffea canephora	0										x						x
GP15065	Cc00_g09460	Coffea canephora	0										x						x
GP15065	Cc00_g09630	Coffea canephora	0										x										x
GP15065	Cc00_g09830	Coffea canephora	0										x						x
GP15065	Cc00_g09990	Coffea canephora	0										x						x
GP15065	Cc00_g10160	Coffea canephora	0										x										x
GP15065	Cc00_g10170	Coffea canephora	0										x										x
GP15065	Cc00_g11190	Coffea canephora	0										x										x
GP15065	Cc00_g11920	Coffea canephora	0										x										x
GP15065	Cc00_g12520	Coffea canephora	0										x										x
GP15065	Cc00_g14360	Coffea canephora	0										x										x
GP15065	Cc00_g14940	Coffea canephora	0										x						x
GP15065	Cc00_g15830	Coffea canephora	0										x										x
GP15065	Cc00_g15940	Coffea canephora	0										x						x
GP15065	Cc00_g16020	Coffea canephora	0										x										x
GP15065	Cc00_g16300	Coffea canephora	0										x										x
GP15065	Cc00_g18650	Coffea canephora	0										x										x
GP15065	Cc00_g19160	Coffea canephora	0										x										x
GP15065	Cc00_g20620	Coffea canephora	0										x										x
GP15065	Cc00_g24370	Coffea canephora	0										x						x
GP15065	Cc00_g26340	Coffea canephora	0										x										x
GP15065	Cc00_g26800	Coffea canephora	0										x						x
GP15065	Cc00_g29500	Coffea canephora	0										x										x
GP15065	Cc00_g29520	Coffea canephora	0										x					x	x
GP15065	Cc00_g30180	Coffea canephora	0										x										x
GP15065	Cc00_g31080	Coffea canephora	0										x			x
GP15065	Cc01_g07510	Coffea canephora	0										x										x
GP15065	Cc01_g07930	Coffea canephora	0										x										x
GP15065	Cc01_g07950	Coffea canephora	0										x										x
GP15065	Cc02_g33990	Coffea canephora	0										x										x
GP15065	Cc03_g06140	Coffea canephora	0										x						x
GP15065	Cc03_g08290	Coffea canephora	0										x										x
GP15065	Cc03_g08520	Coffea canephora	0										x										x
GP15065	Cc03_g09200	Coffea canephora	0										x										x
GP15065	Cc03_g09860	Coffea canephora	0										x										x
GP15065	Cc03_g14610	Coffea canephora	0										x										x
GP15065	Cc03_g14630	Coffea canephora	0										x										x
GP15065	Cc03_g14650	Coffea canephora	0										x										x
GP15065	Cc03_g14800	Coffea canephora	0										x										x
GP15065	Cc04_g12020	Coffea canephora	0										x										x
GP15065	Cc05_g04430	Coffea canephora	0										x										x
GP15065	Cc05_g04450	Coffea canephora	0										x										x
GP15065	Cc05_g04460	Coffea canephora	0										x										x
GP15065	Cc05_g04510	Coffea canephora	0										x										x
GP15065	Cc05_g04530	Coffea canephora	0										x										x
GP15065	Cc05_g04560	Coffea canephora	0										x										x
GP15065	Cc05_g05210	Coffea canephora	0										x										x
GP15065	Cc05_g05230	Coffea canephora	0										x										x
GP15065	Cc05_g05270	Coffea canephora	0										x										x
GP15065	Cc05_g05280	Coffea canephora	0										x										x
GP15065	Cc06_g22210	Coffea canephora	0										x										x
GP15065	Cc07_g16890	Coffea canephora	0										x										x
GP15065	Cc07_g17040	Coffea canephora	0										x										x
GP15065	Cc07_g17250	Coffea canephora	0										x										x
GP15065	Cc07_g17260	Coffea canephora	0										x										x
GP15065	Cc07_g17270	Coffea canephora	0										x										x
GP15065	Cc07_g17280	Coffea canephora	0										x										x
GP15065	Cc07_g17810	Coffea canephora	0										x										x
GP15065	Cc07_g17840	Coffea canephora	0										x										x
GP15065	Cc07_g19700	Coffea canephora	0										x										x
GP15065	Cc07_g19710	Coffea canephora	0										x										x
GP15065	Cc07_g20460	Coffea canephora	0										x										x
GP15065	Cc07_g20590	Coffea canephora	0										x										x
GP15065	Cc07_g20740	Coffea canephora	0										x										x
GP15065	Cc07_g20790	Coffea canephora	0										x										x
GP15065	Cc07_g20800	Coffea canephora	0										x										x
GP15065	Cc07_g21230	Coffea canephora	0										x										x
GP15065	Cc07_g21460	Coffea canephora	0										x										x
GP15065	Cc08_g02210	Coffea canephora	0										x					x	x
GP15065	Cc08_g02250	Coffea canephora	0										x			x		x
GP15065	Cc10_g13320	Coffea canephora	0										x										x
GP15065	Cc11_g00890	Coffea canephora	0										x										x
GP15065	Cc11_g00940	Coffea canephora	0										x										x
GP15065	Cc11_g00960	Coffea canephora	0										x										x
GP15065	Cc11_g01160	Coffea canephora	0										x										x
GP15065	Cc11_g02470	Coffea canephora	0										x										x
GP15065	Cc11_g02490	Coffea canephora	0										x										x
GP15065	Cc11_g02520	Coffea canephora	0										x										x
GP15065	Cc11_g02960	Coffea canephora	0										x										x
GP15065	Cc11_g03800	Coffea canephora	0										x										x
GP15065	Cc11_g03840	Coffea canephora	0										x										x
GP15065	Cc11_g04020	Coffea canephora	0										x										x
GP15065	Cc11_g04080	Coffea canephora	0										x										x
GP15065	Cc11_g04150	Coffea canephora	0										x										x
GP15065	Cc11_g04890	Coffea canephora	0										x										x
GP15065	Cc11_g04950	Coffea canephora	0										x			x
GP15065	Cc11_g06360	Coffea canephora	0										x										x
GP15065	Cc11_g06910	Coffea canephora	0										x										x
GP15065	Cc11_g06920	Coffea canephora	0										x										x
GP15065	Cc11_g08750	Coffea canephora	0										x										x
GP15065	Cc11_g08760	Coffea canephora	0										x										x
GP15056	Cc00_g00660	Coffea canephora	0										x			x
GP15056	Cc00_g03300	Coffea canephora	0										x			x		x
GP15056	Cc00_g07220	Coffea canephora	0										x			x
GP15056	Cc00_g07250	Coffea canephora	0										x			x		x
GP15056	Cc00_g08130	Coffea canephora	0										x			x		x	x
GP15056	Cc00_g08820	Coffea canephora	0										x			x
GP15056	Cc00_g09160	Coffea canephora	0										x			x
GP15056	Cc00_g09320	Coffea canephora	0										x			x
GP15056	Cc00_g09410	Coffea canephora	0										x			x
GP15056	Cc00_g10650	Coffea canephora	0										x			x		x
GP15056	Cc00_g11560	Coffea canephora	0										x			x
GP15056	Cc00_g15890	Coffea canephora	0										x			x
GP15056	Cc00_g16760	Coffea canephora	0										x			x
GP15056	Cc00_g16870	Coffea canephora	0										x			x			x
GP15056	Cc00_g19640	Coffea canephora	0										x			x
GP15056	Cc00_g20890	Coffea canephora	0										x					x	x
GP15056	Cc00_g21430	Coffea canephora	0										x						x
GP15056	Cc00_g21720	Coffea canephora	0										x			x
GP15056	Cc00_g22820	Coffea canephora	0										x			x
GP15056	Cc00_g23210	Coffea canephora	0										x			x
GP15056	Cc00_g23550	Coffea canephora	0										x			x
GP15056	Cc00_g23800	Coffea canephora	0										x			x
GP15056	Cc00_g24870	Coffea canephora	0										x			x		x
GP15056	Cc00_g24910	Coffea canephora	0										x			x
GP15056	Cc00_g25750	Coffea canephora	0										x			x
GP15056	Cc00_g27630	Coffea canephora	0										x			x
GP15056	Cc00_g27700	Coffea canephora	0										x							x
GP15056	Cc00_g28200	Coffea canephora	0										x			x		x
GP15056	Cc00_g30480	Coffea canephora	0										x			x
GP15056	Cc00_g30550	Coffea canephora	0										x						x
GP15056	Cc00_g31250	Coffea canephora	0										x			x		x
GP15056	Cc00_g33230	Coffea canephora	0										x			x
GP15056	Cc00_g34270	Coffea canephora	0										x			x
GP15056	Cc01_g00390	Coffea canephora	0										x			x
GP15056	Cc01_g00520	Coffea canephora	0										x			x
GP15056	Cc01_g01750	Coffea canephora	0										x			x
GP15056	Cc01_g01770	Coffea canephora	0										x			x
GP15056	Cc01_g02490	Coffea canephora	0										x			x
GP15056	Cc01_g02870	Coffea canephora	0										x			x
GP15056	Cc01_g03180	Coffea canephora	0										x						x
GP15056	Cc01_g03240	Coffea canephora	0										x			x
GP15056	Cc01_g05220	Coffea canephora	0										x			x
GP15056	Cc01_g05270	Coffea canephora	0										x			x
GP15056	Cc01_g05660	Coffea canephora	0										x						x
GP15056	Cc02_g28000	Coffea canephora	0										x			x		x
GP15056	Cc02_g28600	Coffea canephora	0										x			x			x
GP15056	Cc02_g28660	Coffea canephora	0										x			x
GP15056	Cc02_g28720	Coffea canephora	0										x			x
GP15056	Cc02_g28750	Coffea canephora	0										x			x
GP15056	Cc02_g29890	Coffea canephora	0										x			x
GP15056	Cc02_g29910	Coffea canephora	0										x			x
GP15056	Cc02_g30000	Coffea canephora	0										x					x	x	x
GP15056	Cc02_g30020	Coffea canephora	0										x			x
GP15056	Cc02_g36200	Coffea canephora	0										x			x		x
GP15056	Cc03_g11720	Coffea canephora	0										x			x				x
GP15056	Cc03_g11730	Coffea canephora	0										x			x
GP15056	Cc03_g12660	Coffea canephora	0										x			x
GP15056	Cc03_g12670	Coffea canephora	0										x			x
GP15056	Cc03_g12710	Coffea canephora	0										x			x
GP15056	Cc03_g12790	Coffea canephora	0										x			x				x
GP15056	Cc03_g12800	Coffea canephora	0										x			x
GP15056	Cc03_g12840	Coffea canephora	0										x			x
GP15056	Cc03_g13980	Coffea canephora	0										x			x		x
GP15056	Cc03_g14850	Coffea canephora	0										x			x
GP15056	Cc03_g15490	Coffea canephora	0										x						x
GP15056	Cc03_g15860	Coffea canephora	0										x			x				x
GP15056	Cc04_g01220	Coffea canephora	0										x			x		x	x
GP15056	Cc04_g14730	Coffea canephora	0										x			x
GP15056	Cc05_g00910	Coffea canephora	0										x						x
GP15056	Cc05_g00920	Coffea canephora	0										x			x		x
GP15056	Cc05_g00960	Coffea canephora	0										x						x
GP15056	Cc05_g00980	Coffea canephora	0										x			x
GP15056	Cc05_g01270	Coffea canephora	0										x			x
GP15056	Cc05_g01950	Coffea canephora	0										x			x
GP15056	Cc05_g03570	Coffea canephora	0										x	x		x
GP15056	Cc05_g05540	Coffea canephora	0										x	x		x
GP15056	Cc06_g17030	Coffea canephora	0										x			x
GP15056	Cc07_g21270	Coffea canephora	0										x			x
GP15056	Cc08_g04110	Coffea canephora	0										x			x		x
GP15056	Cc08_g04140	Coffea canephora	0										x			x				x
GP15056	Cc08_g04220	Coffea canephora	0										x			x
GP15056	Cc08_g04230	Coffea canephora	0										x			x
GP15132	Cc00_g02040	Coffea canephora	0										x	x				x	x
GP15132	Cc00_g02080	Coffea canephora	0										x	x		x
GP15132	Cc00_g02130	Coffea canephora	0										x	x				x	x
GP15132	Cc00_g17360	Coffea canephora	0										x			x		x
GP15132	Cc01_g03010	Coffea canephora	0										x					x	x
GP15132	Cc01_g03020	Coffea canephora	0										x	x		x			x
GP15132	Cc03_g10780	Coffea canephora	0										x			x			x
GP15132	Cc03_g10810	Coffea canephora	0										x			x
GP15132	Cc03_g13770	Coffea canephora	0										x						x
GP15132	Cc05_g02460	Coffea canephora	0										x						x
GP15132	Cc07_g18670	Coffea canephora	0										x					x
GP15132	Cc07_g18690	Coffea canephora	0										x			x		x
GP15132	Cc07_g20620	Coffea canephora	0										x	x				x
GP000012	Cc00_g19200	Coffea canephora	0								x		x			x
GP000012	Cc08_g06850	Coffea canephora	0								x		x			x		x
GP000012	Cc11_g00700	Coffea canephora	0								x		x			x
GP000012	Cc11_g13880	Coffea canephora	0								x		x			x		x
GP15056	Cucsa.017460.1	Cucumis sativus	0										x			x
GP15056	Cucsa.094560.1	Cucumis sativus	0										x			x
GP15056	Cucsa.128110.1	Cucumis sativus	0										x			x				x
GP15056	Cucsa.128140.1	Cucumis sativus	0										x			x
GP15056	Cucsa.251930.1	Cucumis sativus	0										x			x			x
GP15056	Cucsa.337180.1	Cucumis sativus	0										x						x
GP15132	Cucsa.178360.1	Cucumis sativus	0										x	x		x
GP000012	Cucsa.091820.1	Cucumis sativus	0								x		x			x
GP000012	Cucsa.091840.1	Cucumis sativus	0								x		x			x
GP000012	Cucsa.178450.1	Cucumis sativus	0								x		x	x		x
GP000012	Cucsa.237390.1	Cucumis sativus	0								x		x			x		x
GP000012	Cucsa.237540.1	Cucumis sativus	0								x		x			x		x	x
GP000012	Cucsa.237540.2	Cucumis sativus	0								x		x			x		x	x
GP000012	Cucsa.237560.1	Cucumis sativus	0								x		x			x
GP000012	Cucsa.275630.1	Cucumis sativus	0								x		x	x		x			x
GP000012	Cucsa.338650.1	Cucumis sativus	0								x		x			x
GP000012	Cucsa.338650.2	Cucumis sativus	0								x		x			x
GP15065	EG4P154087	Elaeis guineensis	0										x			x
GP15065	EG4P44699	Elaeis guineensis	0										x			x
GP15065	EG4P46854	Elaeis guineensis	0										x			x
GP15065	EG4P46874	Elaeis guineensis	0										x						x
GP15056	EG4P13855	Elaeis guineensis	0										x					x
GP15056	EG4P13928	Elaeis guineensis	0										x					x
GP15056	EG4P13934	Elaeis guineensis	0										x					x
GP15056	EG4P13938	Elaeis guineensis	0										x					x	x
GP15056	EG4P13942	Elaeis guineensis	0										x						x
GP15056	EG4P15825	Elaeis guineensis	0										x						x
GP15056	EG4P16479	Elaeis guineensis	0										x			x
GP15056	EG4P20310	Elaeis guineensis	0										x					x
GP15056	EG4P20321	Elaeis guineensis	0										x			x
GP15056	EG4P20343	Elaeis guineensis	0										x					x
GP15056	EG4P20407	Elaeis guineensis	0										x			x		x	x
GP15056	EG4P20409	Elaeis guineensis	0										x			x		x
GP15056	EG4P20838	Elaeis guineensis	0										x			x		x	x
GP15056	EG4P23902	Elaeis guineensis	0										x					x	x
GP15056	EG4P24739	Elaeis guineensis	0										x					x
GP15056	EG4P24745	Elaeis guineensis	0										x			x		x	x
GP15056	EG4P27043	Elaeis guineensis	0										x					x	x
GP15056	EG4P33422	Elaeis guineensis	0										x						x
GP15056	EG4P36037	Elaeis guineensis	0										x						x
GP15056	EG4P39000	Elaeis guineensis	0										x						x
GP15056	EG4P40379	Elaeis guineensis	0										x			x		x	x
GP15056	EG4P41666	Elaeis guineensis	0										x						x
GP15056	EG4P41925	Elaeis guineensis	0										x					x
GP15056	EG4P41930	Elaeis guineensis	0										x					x
GP15056	EG4P41935	Elaeis guineensis	0										x					x
GP15056	EG4P44777	Elaeis guineensis	0										x			x
GP15056	EG4P44931	Elaeis guineensis	0										x					x
GP15056	EG4P44941	Elaeis guineensis	0										x						x
GP15056	EG4P45526	Elaeis guineensis	0										x			x		x
GP15056	EG4P52677	Elaeis guineensis	0										x			x
GP15056	EG4P52771	Elaeis guineensis	0										x			x			x
GP15056	EG4P52800	Elaeis guineensis	0										x			x
GP15056	EG4P52824	Elaeis guineensis	0										x			x
GP15056	EG4P58567	Elaeis guineensis	0										x			x		x	x
GP15056	EG4P58616	Elaeis guineensis	0										x					x
GP15056	EG4P58623	Elaeis guineensis	0										x					x	x
GP15056	EG4P64700	Elaeis guineensis	0										x			x
GP15056	EG4P67207	Elaeis guineensis	0										x					x
GP15056	EG4P76135	Elaeis guineensis	0										x							x
GP15056	EG4P83120	Elaeis guineensis	0										x			x
GP15056	EG4P83142	Elaeis guineensis	0										x			x
GP15056	EG4P85313	Elaeis guineensis	0										x			x
GP15056	EG4P86176	Elaeis guineensis	0										x			x				x
GP15056	EG4P109330	Elaeis guineensis	0										x			x		x		x
GP15056	EG4P109350	Elaeis guineensis	0										x			x
GP15056	EG4P128322	Elaeis guineensis	0										x					x
GP15056	EG4P143825	Elaeis guineensis	0										x					x
GP15056	EG4P152160	Elaeis guineensis	0										x						x
GP15056	EG4P152706	Elaeis guineensis	0										x					x	x
GP15056	EG4P153351	Elaeis guineensis	0										x						x
GP15056	EG4P154580	Elaeis guineensis	0										x			x
GP15056	EG4P154965	Elaeis guineensis	0										x					x
GP15056	EG4P155428	Elaeis guineensis	0										x					x
GP15056	EG4P155905	Elaeis guineensis	0										x							x
GP15056	EG4P156268	Elaeis guineensis	0										x			x
GP15056	EG4P156441	Elaeis guineensis	0										x			x				x
GP15132	EG4P130008	Elaeis guineensis	0										x			x		x
GP15132	EG4P130011	Elaeis guineensis	0										x					x
GP15132	EG4P157879	Elaeis guineensis	0										x					x
GP15132	EG4P20172	Elaeis guineensis	0										x	x					x
GP15132	EG4P20174	Elaeis guineensis	0										x						x
GP15132	EG4P20184	Elaeis guineensis	0										x			x
GP15132	EG4P25729	Elaeis guineensis	0										x			x		x
GP15132	EG4P44311	Elaeis guineensis	0										x			x		x
GP15132	EG4P82686	Elaeis guineensis	0										x	x		x		x
GP15065	Glyma0121s00240.1	Glycine max	0										x						x
GP15065	Glyma0121s00240.2	Glycine max	0										x						x
GP15065	Glyma01g01400.1	Glycine max	0										x						x
GP15065	Glyma01g37620.3	Glycine max	0										x						x
GP15065	Glyma01g37620.4	Glycine max	0										x						x
GP15065	Glyma0589s00200.1	Glycine max	0										x						x
GP15065	Glyma06g46830.1	Glycine max	0										x			x
GP15065	Glyma08g44090.1	Glycine max	0										x			x			x
GP15065	Glyma09g34381.1	Glycine max	0										x						x
GP15065	Glyma11g07680.1	Glycine max	0										x						x
GP15065	Glyma11g07680.2	Glycine max	0										x						x
GP15065	Glyma11g07680.3	Glycine max	0										x						x
GP15065	Glyma18g08690.2	Glycine max	0										x						x
GP15065	Glyma18g08690.3	Glycine max	0										x						x
GP15065	Glyma18g08690.4	Glycine max	0										x						x
GP15065	Glyma18g09130.1	Glycine max	0										x						x
GP15065	Glyma18g09140.1	Glycine max	0										x						x
GP15065	Glyma18g09170.1	Glycine max	0										x						x
GP15065	Glyma18g09180.2	Glycine max	0										x						x
GP15065	Glyma18g09220.1	Glycine max	0										x						x
GP15065	Glyma18g09220.2	Glycine max	0										x						x
GP15065	Glyma18g09327.1	Glycine max	0										x						x
GP15065	Glyma18g09630.2	Glycine max	0										x						x
GP15065	Glyma18g09720.1	Glycine max	0										x						x
GP15065	Glyma18g09980.1	Glycine max	0										x						x
GP15056	Glyma01g01560.2	Glycine max	0										x			x
GP15056	Glyma01g01680.2	Glycine max	0										x			x		x
GP15056	Glyma02g32030.2	Glycine max	0										x			x			x
GP15056	Glyma03g04300.1	Glycine max	0										x			x		x
GP15056	Glyma03g04530.1	Glycine max	0										x			x
GP15056	Glyma03g04560.1	Glycine max	0										x			x		x
GP15056	Glyma03g04560.2	Glycine max	0										x			x		x
GP15056	Glyma03g04560.3	Glycine max	0										x			x		x
GP15056	Glyma03g04590.2	Glycine max	0										x			x		x
GP15056	Glyma03g04590.3	Glycine max	0										x			x		x
GP15056	Glyma03g04590.4	Glycine max	0										x			x		x
GP15056	Glyma03g04590.5	Glycine max	0										x			x		x
GP15056	Glyma03g05351.1	Glycine max	0										x					x
GP15056	Glyma03g05400.1	Glycine max	0										x					x
GP15056	Glyma03g05550.1	Glycine max	0										x					x
GP15056	Glyma03g14904.1	Glycine max	0										x					x
GP15056	Glyma04g29220.3	Glycine max	0										x			x
GP15056	Glyma04g29220.4	Glycine max	0										x			x
GP15056	Glyma04g29220.5	Glycine max	0										x			x
GP15056	Glyma06g17560.1	Glycine max	0										x			x			x
GP15056	Glyma06g39725.1	Glycine max	0										x			x		x
GP15056	Glyma06g47650.1	Glycine max	0										x			x
GP15056	Glyma09g40181.1	Glycine max	0										x			x
GP15056	Glyma09g40181.2	Glycine max	0										x			x
GP15056	Glyma09g40181.3	Glycine max	0										x			x
GP15056	Glyma11g03780.2	Glycine max	0										x			x		x	x
GP15056	Glyma11g33251.1	Glycine max	0										x			x
GP15056	Glyma13g04230.1	Glycine max	0										x			x		x
GP15056	Glyma13g25420.1	Glycine max	0										x			x
GP15056	Glyma13g25780.2	Glycine max	0										x			x
GP15056	Glyma13g25950.2	Glycine max	0										x			x
GP15056	Glyma13g26000.1	Glycine max	0										x			x
GP15056	Glyma13g26141.1	Glycine max	0										x			x		x
GP15056	Glyma13g26141.2	Glycine max	0										x			x		x
GP15056	Glyma13g26230.1	Glycine max	0										x			x
GP15056	Glyma13g26250.1	Glycine max	0										x			x
GP15056	Glyma13g26310.1	Glycine max	0										x			x
GP15056	Glyma13g26380.2	Glycine max	0										x			x
GP15056	Glyma13g26380.3	Glycine max	0										x			x
GP15056	Glyma13g26380.4	Glycine max	0										x			x
GP15056	Glyma13g26380.5	Glycine max	0										x			x
GP15056	Glyma13g26530.2	Glycine max	0										x			x
GP15056	Glyma15g36930.2	Glycine max	0										x			x		x
GP15056	Glyma15g36940.2	Glycine max	0										x			x
GP15056	Glyma15g36990.1	Glycine max	0										x			x
GP15056	Glyma15g37140.1	Glycine max	0										x			x		x
GP15056	Glyma15g37290.1	Glycine max	0										x			x			x
GP15056	Glyma15g37310.2	Glycine max	0										x			x		x	x
GP15056	Glyma15g37320.1	Glycine max	0										x			x
GP15056	Glyma15g37390.1	Glycine max	0										x			x
GP15056	Glyma19g31674.1	Glycine max	0										x			x
GP15056	Glyma19g31950.1	Glycine max	0										x						x
GP15056	Glyma19g32085.1	Glycine max	0										x			x			x
GP15056	Glyma19g32110.1	Glycine max	0										x			x
GP15056	Glyma19g32150.1	Glycine max	0										x			x
GP15056	Glyma20g08860.2	Glycine max	0										x					x	x
GP15056	Glyma20g08870.1	Glycine max	0										x					x
GP15132	Glyma07g06914.1	Glycine max	0										x	x		x
GP15132	Glyma07g06914.2	Glycine max	0										x	x		x
GP15132	Glyma14g38533.1	Glycine max	0										x						x
GP15132	Glyma15g39531.1	Glycine max	0										x	x					x
GP15132	Glyma16g03515.1	Glycine max	0										x	x				x
GP15132	Glyma16g03515.2	Glycine max	0										x	x				x
GP15132	Glyma16g03550.2	Glycine max	0										x			x		x
GP000012	Glyma01g03921.1	Glycine max	0								x		x				x
GP000012	Glyma01g03921.2	Glycine max	0								x		x				x
GP000012	Glyma01g03980.2	Glycine max	0								x		x	x		x	x
GP000012	Glyma01g04000.1	Glycine max	0								x		x			x		x
GP000012	Glyma01g04590.1	Glycine max	0								x		x			x		x
GP000012	Glyma01g31550.2	Glycine max	0								x		x			x
GP000012	Glyma01g31550.3	Glycine max	0								x		x			x
GP000012	Glyma02g03760.1	Glycine max	0								x		x				x
GP000012	Glyma02g43630.2	Glycine max	0								x		x			x
GP000012	Glyma03g05730.2	Glycine max	0								x		x			x
GP000012	Glyma03g05946.1	Glycine max	0								x		x				x
GP000012	Glyma03g05946.2	Glycine max	0								x		x				x
GP000012	Glyma03g05946.3	Glycine max	0								x		x				x
GP000012	Glyma03g05946.4	Glycine max	0								x		x				x
GP000012	Glyma03g05946.5	Glycine max	0								x		x				x
GP000012	Glyma03g05946.6	Glycine max	0								x		x				x
GP000012	Glyma03g05946.7	Glycine max	0								x		x				x
GP000012	Glyma03g05946.8	Glycine max	0								x		x				x
GP000012	Glyma03g06241.1	Glycine max	0								x		x				x
GP000012	Glyma06g39943.1	Glycine max	0								x		x			x	x
GP000012	Glyma06g39943.2	Glycine max	0								x		x			x	x
GP000012	Glyma06g40710.1	Glycine max	0								x		x			x	x		x
GP000012	Glyma06g40740.1	Glycine max	0								x		x			x
GP000012	Glyma06g40780.1	Glycine max	0								x		x			x	x		x
GP000012	Glyma06g40950.1	Glycine max	0								x		x			x	x		x
GP000012	Glyma06g40950.2	Glycine max	0								x		x			x	x		x
GP000012	Glyma06g40980.1	Glycine max	0								x		x			x	x		x
GP000012	Glyma06g41241.1	Glycine max	0								x		x			x
GP000012	Glyma06g41241.2	Glycine max	0								x		x			x
GP000012	Glyma06g41241.3	Glycine max	0								x		x			x
GP000012	Glyma06g41290.2	Glycine max	0								x		x			x
GP000012	Glyma06g41380.2	Glycine max	0								x		x			x
GP000012	Glyma06g41430.1	Glycine max	0								x		x			x	x
GP000012	Glyma06g41896.1	Glycine max	0								x		x			x
GP000012	Glyma06g41896.2	Glycine max	0								x		x			x
GP000012	Glyma06g41896.3	Glycine max	0								x		x			x
GP000012	Glyma06g41896.4	Glycine max	0								x		x			x
GP000012	Glyma06g41896.5	Glycine max	0								x		x			x
GP000012	Glyma06g43850.1	Glycine max	0								x		x			x	x
GP000012	Glyma07g04145.1	Glycine max	0								x		x				x		x
GP000012	Glyma07g04145.2	Glycine max	0								x		x				x		x
GP000012	Glyma07g07393.1	Glycine max	0								x		x			x
GP000012	Glyma07g12460.2	Glycine max	0								x		x				x
GP000012	Glyma08g20581.1	Glycine max	0								x		x				x
GP000012	Glyma08g20581.2	Glycine max	0								x		x				x
GP000012	Glyma08g40501.1	Glycine max	0								x		x			x		x		x
GP000012	Glyma08g40501.2	Glycine max	0								x		x			x		x		x
GP000012	Glyma08g41560.3	Glycine max	0								x		x			x	x
GP000012	Glyma08g41560.4	Glycine max	0								x		x			x	x
GP000012	Glyma08g41560.5	Glycine max	0								x		x			x	x
GP000012	Glyma09g06330.2	Glycine max	0								x		x				x
GP000012	Glyma09g33570.2	Glycine max	0								x		x				x
GP000012	Glyma10g32785.1	Glycine max	0								x		x	x		x
GP000012	Glyma10g32800.1	Glycine max	0								x		x	x		x
GP000012	Glyma11g21361.1	Glycine max	0								x		x	x					x
GP000012	Glyma12g03040.2	Glycine max	0								x		x						x
GP000012	Glyma12g15825.1	Glycine max	0								x		x				x
GP000012	Glyma12g15850.2	Glycine max	0								x		x			x	x
GP000012	Glyma12g15860.3	Glycine max	0								x		x				x
GP000012	Glyma12g27800.2	Glycine max	0								x		x			x
GP000012	Glyma12g34020.2	Glycine max	0								x		x			x
GP000012	Glyma12g36841.1	Glycine max	0								x		x			x
GP000012	Glyma12g36851.1	Glycine max	0								x		x			x
GP000012	Glyma13g03450.1	Glycine max	0								x		x				x
GP000012	Glyma13g03770.1	Glycine max	0								x		x				x
GP000012	Glyma13g15590.2	Glycine max	0								x		x			x	x
GP000012	Glyma14g23930.2	Glycine max	0								x		x				x
GP000012	Glyma15g02870.1	Glycine max	0								x		x			x	x
GP000012	Glyma15g02870.2	Glycine max	0								x		x			x	x
GP000012	Glyma15g17310.2	Glycine max	0								x		x				x
GP000012	Glyma15g17540.2	Glycine max	0								x		x				x
GP000012	Glyma16g00861.1	Glycine max	0								x		x			x	x
GP000012	Glyma16g00861.2	Glycine max	0								x		x			x	x
GP000012	Glyma16g03780.1	Glycine max	0								x		x			x	x	x
GP000012	Glyma16g26311.1	Glycine max	0								x		x			x
GP000012	Glyma16g33681.4	Glycine max	0								x		x	x		x
GP000012	Glyma16g33780.2	Glycine max	0								x		x	x		x
GP000012	Glyma16g33930.2	Glycine max	0								x		x			x
GP000012	Glyma16g33950.1	Glycine max	0								x		x			x
GP000012	Glyma16g34000.2	Glycine max	0								x		x			x
GP000012	Glyma16g34030.1	Glycine max	0								x		x			x
GP000012	Glyma18g14810.2	Glycine max	0								x		x				x
GP000012	Glyma18g14810.3	Glycine max	0								x		x				x
GP000012	Glyma19g07700.3	Glycine max	0								x		x			x
GP000012	Glyma19g07700.4	Glycine max	0								x		x			x
GP000012	Glyma19g07700.5	Glycine max	0								x		x			x
GP000012	Glyma20g02472.1	Glycine max	0								x		x				x
GP000012	Glyma20g10833.1	Glycine max	0								x		x			x	x
GP000012	Glyma20g10833.10	Glycine max	0								x		x			x	x
GP000012	Glyma20g10833.11	Glycine max	0								x		x			x	x
GP000012	Glyma20g10833.12	Glycine max	0								x		x				x
GP000012	Glyma20g10833.13	Glycine max	0								x		x				x
GP000012	Glyma20g10833.14	Glycine max	0								x		x				x
GP000012	Glyma20g10833.2	Glycine max	0								x		x			x	x
GP000012	Glyma20g10833.3	Glycine max	0								x		x			x	x
GP000012	Glyma20g10833.4	Glycine max	0								x		x			x	x
GP000012	Glyma20g10833.5	Glycine max	0								x		x			x	x
GP000012	Glyma20g10833.6	Glycine max	0								x		x			x	x
GP000012	Glyma20g10833.7	Glycine max	0								x		x			x	x
GP000012	Glyma20g10833.8	Glycine max	0								x		x			x	x
GP000012	Glyma20g10833.9	Glycine max	0								x		x			x	x
GP15065	Gorai.008G222700.1	Gossypium raimondii	0										x						x
GP15065	Gorai.013G137100.1	Gossypium raimondii	0										x						x
GP15056	Gorai.002G079700.1	Gossypium raimondii	0										x			x
GP15056	Gorai.003G056000.1	Gossypium raimondii	0										x			x
GP15056	Gorai.003G163400.1	Gossypium raimondii	0										x			x			x
GP15056	Gorai.003G167600.1	Gossypium raimondii	0										x			x
GP15056	Gorai.003G167600.2	Gossypium raimondii	0										x			x
GP15056	Gorai.004G067100.1	Gossypium raimondii	0										x			x			x
GP15056	Gorai.004G169400.1	Gossypium raimondii	0										x						x
GP15056	Gorai.004G169700.1	Gossypium raimondii	0										x			x
GP15056	Gorai.005G009300.1	Gossypium raimondii	0										x			x
GP15056	Gorai.005G009600.1	Gossypium raimondii	0										x			x				x
GP15056	Gorai.005G009700.1	Gossypium raimondii	0										x			x				x
GP15056	Gorai.005G009900.1	Gossypium raimondii	0										x			x				x
GP15056	Gorai.007G178900.1	Gossypium raimondii	0										x			x
GP15056	Gorai.007G179000.1	Gossypium raimondii	0										x			x
GP15056	Gorai.007G185200.1	Gossypium raimondii	0										x			x
GP15056	Gorai.007G323100.1	Gossypium raimondii	0										x			x		x
GP15056	Gorai.007G323300.1	Gossypium raimondii	0										x			x		x
GP15056	Gorai.007G331000.1	Gossypium raimondii	0										x					x
GP15056	Gorai.007G364700.1	Gossypium raimondii	0										x			x
GP15056	Gorai.007G365000.1	Gossypium raimondii	0										x					x
GP15056	Gorai.008G065600.2	Gossypium raimondii	0										x			x
GP15056	Gorai.008G065600.3	Gossypium raimondii	0										x			x
GP15056	Gorai.008G112600.1	Gossypium raimondii	0										x			x			x
GP15056	Gorai.008G193500.1	Gossypium raimondii	0										x			x
GP15056	Gorai.008G193500.2	Gossypium raimondii	0										x			x
GP15056	Gorai.009G138800.1	Gossypium raimondii	0										x			x
GP15056	Gorai.009G225800.1	Gossypium raimondii	0										x						x
GP15056	Gorai.009G311700.1	Gossypium raimondii	0										x			x
GP15056	Gorai.009G311700.2	Gossypium raimondii	0										x			x
GP15056	Gorai.009G312700.1	Gossypium raimondii	0										x						x
GP15056	Gorai.009G315400.1	Gossypium raimondii	0										x						x
GP15056	Gorai.009G315400.2	Gossypium raimondii	0										x						x
GP15056	Gorai.009G379800.1	Gossypium raimondii	0										x					x
GP15056	Gorai.009G379800.2	Gossypium raimondii	0										x					x
GP15056	Gorai.009G380100.1	Gossypium raimondii	0										x					x
GP15056	Gorai.009G381800.1	Gossypium raimondii	0										x					x
GP15056	Gorai.009G385200.1	Gossypium raimondii	0										x					x
GP15056	Gorai.009G385200.2	Gossypium raimondii	0										x					x
GP15056	Gorai.009G386400.1	Gossypium raimondii	0										x					x
GP15056	Gorai.009G432400.1	Gossypium raimondii	0										x					x
GP15056	Gorai.009G432400.2	Gossypium raimondii	0										x					x
GP15056	Gorai.010G013100.1	Gossypium raimondii	0										x			x
GP15056	Gorai.010G031200.1	Gossypium raimondii	0										x			x			x	x
GP15056	Gorai.010G216400.1	Gossypium raimondii	0										x			x
GP15056	Gorai.011G075600.1	Gossypium raimondii	0										x			x
GP15056	Gorai.011G075600.2	Gossypium raimondii	0										x			x
GP15056	Gorai.011G075600.3	Gossypium raimondii	0										x			x
GP15056	Gorai.011G076300.1	Gossypium raimondii	0										x			x
GP15056	Gorai.011G076300.2	Gossypium raimondii	0										x			x
GP15056	Gorai.011G076300.3	Gossypium raimondii	0										x			x
GP15056	Gorai.011G237700.1	Gossypium raimondii	0										x			x		x
GP15056	Gorai.N007000.1	Gossypium raimondii	0										x			x			x
GP15132	Gorai.002G018900.1	Gossypium raimondii	0										x	x				x
GP15132	Gorai.002G019000.1	Gossypium raimondii	0										x			x
GP15132	Gorai.002G019500.1	Gossypium raimondii	0										x	x		x
GP15132	Gorai.005G012700.1	Gossypium raimondii	0										x					x
GP15132	Gorai.007G314700.1	Gossypium raimondii	0										x	x				x
GP15132	Gorai.007G317700.1	Gossypium raimondii	0										x			x
GP15132	Gorai.007G319900.1	Gossypium raimondii	0										x			x
GP15132	Gorai.007G320300.1	Gossypium raimondii	0										x			x
GP15132	Gorai.007G320500.1	Gossypium raimondii	0										x			x
GP15132	Gorai.007G320900.1	Gossypium raimondii	0										x			x
GP15132	Gorai.007G356300.1	Gossypium raimondii	0										x	x		x
GP15132	Gorai.007G356300.2	Gossypium raimondii	0										x	x		x
GP15132	Gorai.007G356300.3	Gossypium raimondii	0										x	x		x
GP15132	Gorai.009G361900.1	Gossypium raimondii	0										x			x
GP15132	Gorai.009G373100.1	Gossypium raimondii	0										x			x				x
GP15132	Gorai.009G373400.1	Gossypium raimondii	0										x			x
GP15132	Gorai.009G373900.1	Gossypium raimondii	0										x			x
GP15132	Gorai.009G373900.2	Gossypium raimondii	0										x			x
GP15132	Gorai.009G374300.1	Gossypium raimondii	0										x			x
GP15132	Gorai.009G379900.1	Gossypium raimondii	0										x					x
GP15132	Gorai.009G380200.1	Gossypium raimondii	0										x					x
GP15132	Gorai.009G385800.1	Gossypium raimondii	0										x					x
GP15132	Gorai.009G387500.1	Gossypium raimondii	0										x					x
GP15132	Gorai.009G387600.1	Gossypium raimondii	0										x					x
GP15132	Gorai.009G436900.1	Gossypium raimondii	0										x	x					x
GP15132	Gorai.010G224500.1	Gossypium raimondii	0										x			x		x
GP15132	Gorai.010G225200.1	Gossypium raimondii	0										x			x		x
GP15132	Gorai.010G225200.2	Gossypium raimondii	0										x			x		x
GP15132	Gorai.010G225200.3	Gossypium raimondii	0										x			x		x
GP15132	Gorai.010G225700.1	Gossypium raimondii	0										x			x		x
GP15132	Gorai.010G225700.2	Gossypium raimondii	0										x			x		x
GP15132	Gorai.010G225800.1	Gossypium raimondii	0										x			x
GP15132	Gorai.010G229200.1	Gossypium raimondii	0										x					x
GP15132	Gorai.010G233400.1	Gossypium raimondii	0										x			x		x
GP15132	Gorai.011G072400.1	Gossypium raimondii	0										x			x		x
GP15132	Gorai.011G176300.1	Gossypium raimondii	0										x			x
GP000012	Gorai.003G172400.1	Gossypium raimondii	0								x		x			x
GP000012	Gorai.003G172700.1	Gossypium raimondii	0								x		x			x
GP000012	Gorai.003G173200.1	Gossypium raimondii	0								x		x			x
GP000012	Gorai.003G173200.4	Gossypium raimondii	0								x		x			x
GP000012	Gorai.003G173800.1	Gossypium raimondii	0								x		x			x
GP000012	Gorai.003G174500.1	Gossypium raimondii	0								x		x			x
GP000012	Gorai.005G188300.1	Gossypium raimondii	0								x		x			x		x	x
GP000012	Gorai.005G188300.2	Gossypium raimondii	0								x		x			x		x	x
GP000012	Gorai.005G188500.1	Gossypium raimondii	0								x		x			x		x	x
GP000012	Gorai.005G188600.1	Gossypium raimondii	0								x		x			x		x	x
GP000012	Gorai.005G188600.2	Gossypium raimondii	0								x		x			x		x	x
GP000012	Gorai.007G318500.1	Gossypium raimondii	0								x		x			x	x
GP000012	Gorai.007G318800.1	Gossypium raimondii	0								x		x			x	x
GP000012	Gorai.007G318900.1	Gossypium raimondii	0								x		x			x	x
GP000012	Gorai.007G321700.1	Gossypium raimondii	0								x		x	x					x
GP000012	Gorai.007G321800.1	Gossypium raimondii	0								x		x	x		x			x
GP000012	Gorai.007G322300.1	Gossypium raimondii	0								x		x			x		x	x
GP000012	Gorai.007G344000.1	Gossypium raimondii	0								x		x			x		x
GP000012	Gorai.007G346900.1	Gossypium raimondii	0								x		x			x			x
GP000012	Gorai.011G282200.1	Gossypium raimondii	0								x		x			x
GP000012	Gorai.011G282400.1	Gossypium raimondii	0								x		x			x
GP15065	AK249642.1	Hordeum vulgare	0										x			x
GP15065	AK356684	Hordeum vulgare	0										x						x
GP15065	AK364026	Hordeum vulgare	0										x						x
GP15065	AK369048	Hordeum vulgare	0										x	x					x
GP15065	AK369908	Hordeum vulgare	0										x						x
GP15065	MLOC_12318.2	Hordeum vulgare	0										x			x
GP15065	MLOC_51950.1	Hordeum vulgare	0										x					x	x
GP15065	MLOC_57619.3	Hordeum vulgare	0										x					x	x
GP15065	MLOC_58144.1	Hordeum vulgare	0										x			x
GP15065	MLOC_59002.1	Hordeum vulgare	0										x						x
GP15065	MLOC_6032.2	Hordeum vulgare	0										x			x
GP15065	MLOC_6570.2	Hordeum vulgare	0										x						x
GP15065	MLOC_70910.1	Hordeum vulgare	0										x						x
GP15065	MLOC_73882.1	Hordeum vulgare	0										x			x
GP15056	AK365800	Hordeum vulgare	0										x			x
GP15056	AK367042	Hordeum vulgare	0										x			x			x
GP15056	AK371430	Hordeum vulgare	0										x			x			x
GP15056	AK371901	Hordeum vulgare	0										x			x		x
GP15056	AK371992	Hordeum vulgare	0										x			x
GP15056	MLOC_91.1	Hordeum vulgare	0										x			x
GP15056	MLOC_2429.1	Hordeum vulgare	0										x			x		x	x
GP15056	MLOC_4500.2	Hordeum vulgare	0										x							x
GP15056	MLOC_7267.3	Hordeum vulgare	0										x			x		x
GP15056	MLOC_10032.2	Hordeum vulgare	0										x			x			x
GP15056	MLOC_10090.4	Hordeum vulgare	0										x	x								x
GP15056	MLOC_13234.2	Hordeum vulgare	0										x			x
GP15056	MLOC_15372.1	Hordeum vulgare	0										x			x
GP15056	MLOC_43035.1	Hordeum vulgare	0										x							x
GP15056	MLOC_43545.1	Hordeum vulgare	0										x			x
GP15056	MLOC_54911.1	Hordeum vulgare	0										x			x		x
GP15056	MLOC_57426.2	Hordeum vulgare	0										x	x					x
GP15056	MLOC_58039.1	Hordeum vulgare	0										x			x
GP15056	MLOC_58526.2	Hordeum vulgare	0										x			x		x
GP15056	MLOC_62506.1	Hordeum vulgare	0										x						x
GP15056	MLOC_64418.1	Hordeum vulgare	0										x			x		x
GP15056	MLOC_66596.1	Hordeum vulgare	0										x			x
GP15056	MLOC_72616.2	Hordeum vulgare	0										x			x
GP15056	MLOC_73482.1	Hordeum vulgare	0										x			x
GP15056	MLOC_75347.1	Hordeum vulgare	0										x			x
GP15056	MLOC_76360.1	Hordeum vulgare	0										x			x
GP15056	MLOC_78491.4	Hordeum vulgare	0										x			x
GP15132	MLOC_10574.3	Hordeum vulgare	0										x			x			x
GP15132	MLOC_60872.5	Hordeum vulgare	0										x	x		x		x
GP15132	MLOC_66163.1	Hordeum vulgare	0										x			x		x
GP15132	MLOC_70111.1	Hordeum vulgare	0										x			x			x
GP15132	MLOC_74471.1	Hordeum vulgare	0										x	x		x		x
GP15065	chr2.CM0249.800.r2.m	Lotus japonicus	0										x						x
GP15065	LjSGA_039120.2	Lotus japonicus	0										x			x
GP15065	LjSGA_077288.1	Lotus japonicus	0										x						x
GP15056	chr2.CM0081.2070.r2.m	Lotus japonicus	0										x			x
GP15056	chr3.CM0106.560.r2.d	Lotus japonicus	0										x			x
GP15056	chr6.CM0114.310.r2.m	Lotus japonicus	0										x			x
GP15056	chr6.CM0336.40.r2.m	Lotus japonicus	0										x			x
GP15056	LjSGA_028362.1	Lotus japonicus	0										x			x
GP15056	LjT09F12.90.r2.d	Lotus japonicus	0										x					x
GP000012	chr1.CM0036.390.r2.d	Lotus japonicus	0								x		x	x		x			x
GP000012	chr1.CM0104.1860.r2.d	Lotus japonicus	0								x		x			x
GP000012	chr1.CM0141.410.r2.a	Lotus japonicus	0								x		x			x
GP000012	chr1.CM0174.10.r2.d	Lotus japonicus	0								x		x			x
GP000012	chr1.LjT43O05.80.r2.a	Lotus japonicus	0								x		x	x			x
GP000012	chr2.CM0312.80.r2.a	Lotus japonicus	0								x		x			x
GP000012	chr2.CM0435.30.r2.a	Lotus japonicus	0								x		x			x
GP000012	chr3.CM0091.370.r2.m	Lotus japonicus	0								x		x				x		x
GP000012	chr3.CM0116.190.r2.d	Lotus japonicus	0								x		x			x
GP000012	chr3.CM0282.790.r2.m	Lotus japonicus	0								x		x				x
GP000012	chr3.LjT14J20.80.r2.m	Lotus japonicus	0								x		x			x	x
GP000012	chr4.CM0042.750.r2.m	Lotus japonicus	0								x		x			x
GP000012	chr4.CM0042.820.r2.m	Lotus japonicus	0								x		x				x
GP000012	chr4.CM0179.110.r2.m	Lotus japonicus	0								x		x			x	x
GP000012	chr5.CM0278.520.r2.a	Lotus japonicus	0								x		x			x	x		x
GP000012	LjSGA_005609.3	Lotus japonicus	0								x		x			x	x
GP15065	MDP0000197195	Malus domestica	0										x						x
GP15065	MDP0000225602	Malus domestica	0										x						x
GP15065	MDP0000284876	Malus domestica	0										x					x	x
GP15065	MDP0000289959	Malus domestica	0										x					x	x
GP15065	MDP0000291857	Malus domestica	0										x						x
GP15065	MDP0000424413	Malus domestica	0										x						x
GP15065	MDP0000426020	Malus domestica	0										x						x
GP15065	MDP0000513626	Malus domestica	0										x						x
GP15065	MDP0000516713	Malus domestica	0										x						x
GP15065	MDP0000585239	Malus domestica	0										x						x
GP15065	MDP0000685819	Malus domestica	0										x						x
GP15065	MDP0000811129	Malus domestica	0										x						x
GP15065	MDP0000906293	Malus domestica	0										x						x
GP15056	MDP0000127345	Malus domestica	0										x			x
GP15056	MDP0000127552	Malus domestica	0										x			x
GP15056	MDP0000128823	Malus domestica	0										x			x
GP15056	MDP0000129374	Malus domestica	0										x			x
GP15056	MDP0000133294	Malus domestica	0										x			x				x
GP15056	MDP0000135249	Malus domestica	0										x			x		x	x
GP15056	MDP0000138292	Malus domestica	0										x						x
GP15056	MDP0000140978	Malus domestica	0										x			x
GP15056	MDP0000142273	Malus domestica	0										x			x
GP15056	MDP0000142781	Malus domestica	0										x			x
GP15056	MDP0000147219	Malus domestica	0										x			x
GP15056	MDP0000148422	Malus domestica	0										x						x
GP15056	MDP0000150893	Malus domestica	0										x			x
GP15056	MDP0000151683	Malus domestica	0										x			x
GP15056	MDP0000153782	Malus domestica	0										x						x
GP15056	MDP0000154841	Malus domestica	0										x			x		x	x
GP15056	MDP0000155539	Malus domestica	0										x			x				x
GP15056	MDP0000158933	Malus domestica	0										x							x
GP15056	MDP0000160232	Malus domestica	0										x			x
GP15056	MDP0000160289	Malus domestica	0										x			x
GP15056	MDP0000164312	Malus domestica	0										x			x
GP15056	MDP0000165473	Malus domestica	0										x			x		x
GP15056	MDP0000165669	Malus domestica	0										x						x
GP15056	MDP0000167895	Malus domestica	0										x			x		x
GP15056	MDP0000169431	Malus domestica	0										x			x		x
GP15056	MDP0000170193	Malus domestica	0										x						x
GP15056	MDP0000171005	Malus domestica	0										x			x			x
GP15056	MDP0000172886	Malus domestica	0										x			x
GP15056	MDP0000174069	Malus domestica	0										x			x
GP15056	MDP0000174457	Malus domestica	0										x			x			x
GP15056	MDP0000174704	Malus domestica	0										x			x			x
GP15056	MDP0000180389	Malus domestica	0										x			x			x
GP15056	MDP0000182716	Malus domestica	0										x			x
GP15056	MDP0000187390	Malus domestica	0										x			x
GP15056	MDP0000190531	Malus domestica	0										x					x	x
GP15056	MDP0000191794	Malus domestica	0										x					x
GP15056	MDP0000193087	Malus domestica	0										x						x
GP15056	MDP0000193561	Malus domestica	0										x			x
GP15056	MDP0000194931	Malus domestica	0										x							x
GP15056	MDP0000195139	Malus domestica	0										x			x		x	x
GP15056	MDP0000196621	Malus domestica	0										x			x
GP15056	MDP0000198658	Malus domestica	0										x					x	x
GP15056	MDP0000198998	Malus domestica	0										x			x
GP15056	MDP0000200491	Malus domestica	0										x						x
GP15056	MDP0000204620	Malus domestica	0										x						x
GP15056	MDP0000206335	Malus domestica	0										x			x
GP15056	MDP0000207179	Malus domestica	0										x			x
GP15056	MDP0000207438	Malus domestica	0										x			x
GP15056	MDP0000208381	Malus domestica	0										x			x
GP15056	MDP0000209861	Malus domestica	0										x			x
GP15056	MDP0000210587	Malus domestica	0										x						x
GP15056	MDP0000210751	Malus domestica	0										x			x
GP15056	MDP0000211316	Malus domestica	0										x			x
GP15056	MDP0000213552	Malus domestica	0										x						x
GP15056	MDP0000213925	Malus domestica	0										x					x
GP15056	MDP0000215030	Malus domestica	0										x			x
GP15056	MDP0000216135	Malus domestica	0										x			x			x
GP15056	MDP0000218445	Malus domestica	0										x			x
GP15056	MDP0000220175	Malus domestica	0										x			x
GP15056	MDP0000223201	Malus domestica	0										x					x	x	x
GP15056	MDP0000227692	Malus domestica	0										x			x
GP15056	MDP0000231100	Malus domestica	0										x							x
GP15056	MDP0000233739	Malus domestica	0										x			x		x
GP15056	MDP0000233740	Malus domestica	0										x			x		x	x
GP15056	MDP0000236352	Malus domestica	0										x					x
GP15056	MDP0000236898	Malus domestica	0										x			x			x
GP15056	MDP0000249539	Malus domestica	0										x			x		x	x
GP15056	MDP0000256429	Malus domestica	0										x			x
GP15056	MDP0000257717	Malus domestica	0										x							x
GP15056	MDP0000258974	Malus domestica	0										x							x
GP15056	MDP0000259527	Malus domestica	0										x			x
GP15056	MDP0000260265	Malus domestica	0										x			x		x
GP15056	MDP0000260531	Malus domestica	0										x			x
GP15056	MDP0000261612	Malus domestica	0										x			x
GP15056	MDP0000263006	Malus domestica	0										x			x
GP15056	MDP0000272762	Malus domestica	0										x			x
GP15056	MDP0000275398	Malus domestica	0										x			x
GP15056	MDP0000278375	Malus domestica	0										x			x
GP15056	MDP0000280705	Malus domestica	0										x			x
GP15056	MDP0000285761	Malus domestica	0										x			x				x
GP15056	MDP0000286700	Malus domestica	0										x					x	x
GP15056	MDP0000286702	Malus domestica	0										x			x			x
GP15056	MDP0000290186	Malus domestica	0										x			x		x	x
GP15056	MDP0000292810	Malus domestica	0										x			x			x
GP15056	MDP0000293114	Malus domestica	0										x			x
GP15056	MDP0000299465	Malus domestica	0										x			x			x
GP15056	MDP0000302574	Malus domestica	0										x			x		x	x
GP15056	MDP0000304378	Malus domestica	0										x			x
GP15056	MDP0000304601	Malus domestica	0										x			x		x
GP15056	MDP0000307119	Malus domestica	0										x					x	x
GP15056	MDP0000307181	Malus domestica	0										x						x
GP15056	MDP0000308635	Malus domestica	0										x						x	x
GP15056	MDP0000309287	Malus domestica	0										x			x		x	x
GP15056	MDP0000309995	Malus domestica	0										x			x		x
GP15056	MDP0000312526	Malus domestica	0										x			x		x
GP15056	MDP0000312606	Malus domestica	0										x			x
GP15056	MDP0000312668	Malus domestica	0										x			x		x
GP15056	MDP0000314069	Malus domestica	0										x			x		x	x
GP15056	MDP0000315988	Malus domestica	0										x			x
GP15056	MDP0000316884	Malus domestica	0										x			x		x	x
GP15056	MDP0000318654	Malus domestica	0										x			x
GP15056	MDP0000318995	Malus domestica	0										x					x	x
GP15056	MDP0000321189	Malus domestica	0										x					x
GP15056	MDP0000374227	Malus domestica	0										x			x
GP15056	MDP0000410777	Malus domestica	0										x						x
GP15056	MDP0000415930	Malus domestica	0										x			x		x	x
GP15056	MDP0000457846	Malus domestica	0										x			x
GP15056	MDP0000464475	Malus domestica	0										x			x		x
GP15056	MDP0000552270	Malus domestica	0										x					x
GP15056	MDP0000561556	Malus domestica	0										x			x
GP15056	MDP0000574827	Malus domestica	0										x			x
GP15056	MDP0000591990	Malus domestica	0										x					x	x
GP15056	MDP0000640508	Malus domestica	0										x			x			x
GP15056	MDP0000644260	Malus domestica	0										x			x
GP15056	MDP0000665186	Malus domestica	0										x						x
GP15056	MDP0000704323	Malus domestica	0										x			x		x	x
GP15056	MDP0000705431	Malus domestica	0										x			x		x	x
GP15056	MDP0000715013	Malus domestica	0										x			x
GP15056	MDP0000743960	Malus domestica	0										x							x
GP15056	MDP0000772634	Malus domestica	0										x			x		x	x
GP15056	MDP0000780100	Malus domestica	0										x			x			x
GP15056	MDP0000810351	Malus domestica	0										x			x		x
GP15056	MDP0000825919	Malus domestica	0										x			x		x	x
GP15056	MDP0000861936	Malus domestica	0										x			x
GP15056	MDP0000895328	Malus domestica	0										x						x
GP15056	MDP0000901826	Malus domestica	0										x			x
GP15132	MDP0000125338	Malus domestica	0										x			x		x
GP15132	MDP0000150227	Malus domestica	0										x			x
GP15132	MDP0000160821	Malus domestica	0										x						x
GP15132	MDP0000171723	Malus domestica	0										x	x					x
GP15132	MDP0000174203	Malus domestica	0										x					x
GP15132	MDP0000174796	Malus domestica	0										x						x
GP15132	MDP0000223170	Malus domestica	0										x	x					x
GP15132	MDP0000223518	Malus domestica	0										x						x
GP15132	MDP0000268912	Malus domestica	0										x			x		x
GP15132	MDP0000303694	Malus domestica	0										x						x
GP15132	MDP0000304428	Malus domestica	0										x						x
GP15132	MDP0000463166	Malus domestica	0										x	x					x
GP15132	MDP0000548664	Malus domestica	0										x						x
GP15132	MDP0000551940	Malus domestica	0										x					x
GP15132	MDP0000610354	Malus domestica	0										x						x
GP15132	MDP0000732188	Malus domestica	0										x						x
GP15132	MDP0000734561	Malus domestica	0										x						x
GP15132	MDP0000850531	Malus domestica	0										x						x
GP000012	MDP0000040083	Malus domestica	0								x		x			x	x
GP000012	MDP0000119251	Malus domestica	0								x		x			x		x	x
GP000012	MDP0000120349	Malus domestica	0								x		x			x
GP000012	MDP0000123565	Malus domestica	0								x		x			x			x
GP000012	MDP0000125643	Malus domestica	0								x		x				x
GP000012	MDP0000128560	Malus domestica	0								x		x			x	x
GP000012	MDP0000129088	Malus domestica	0								x		x			x		x
GP000012	MDP0000134667	Malus domestica	0								x		x			x
GP000012	MDP0000136726	Malus domestica	0								x		x			x			x
GP000012	MDP0000140578	Malus domestica	0								x		x			x
GP000012	MDP0000142723	Malus domestica	0								x		x			x
GP000012	MDP0000143700	Malus domestica	0								x		x				x
GP000012	MDP0000149345	Malus domestica	0								x		x				x
GP000012	MDP0000149577	Malus domestica	0								x		x			x	x	x	x
GP000012	MDP0000160047	Malus domestica	0								x		x			x		x
GP000012	MDP0000161787	Malus domestica	0								x		x			x
GP000012	MDP0000166360	Malus domestica	0								x		x			x
GP000012	MDP0000177288	Malus domestica	0								x		x			x
GP000012	MDP0000177824	Malus domestica	0								x		x				x
GP000012	MDP0000182552	Malus domestica	0								x		x			x
GP000012	MDP0000183137	Malus domestica	0								x		x			x
GP000012	MDP0000184060	Malus domestica	0								x		x			x
GP000012	MDP0000184177	Malus domestica	0								x		x				x
GP000012	MDP0000187034	Malus domestica	0								x		x			x	x
GP000012	MDP0000192039	Malus domestica	0								x		x				x
GP000012	MDP0000193014	Malus domestica	0								x		x					x	x
GP000012	MDP0000200036	Malus domestica	0								x		x			x
GP000012	MDP0000206582	Malus domestica	0								x		x			x
GP000012	MDP0000207170	Malus domestica	0								x		x			x
GP000012	MDP0000215060	Malus domestica	0								x		x			x		x	x
GP000012	MDP0000219228	Malus domestica	0								x		x			x
GP000012	MDP0000252069	Malus domestica	0								x		x			x
GP000012	MDP0000252549	Malus domestica	0								x		x			x		x
GP000012	MDP0000252626	Malus domestica	0								x		x			x	x
GP000012	MDP0000257201	Malus domestica	0								x		x				x
GP000012	MDP0000257638	Malus domestica	0								x		x			x
GP000012	MDP0000258248	Malus domestica	0								x		x			x
GP000012	MDP0000258454	Malus domestica	0								x		x			x
GP000012	MDP0000259357	Malus domestica	0								x		x	x		x
GP000012	MDP0000264373	Malus domestica	0								x		x			x	x
GP000012	MDP0000264960	Malus domestica	0								x		x			x
GP000012	MDP0000265756	Malus domestica	0								x		x			x	x
GP000012	MDP0000266801	Malus domestica	0								x		x			x	x		x
GP000012	MDP0000267764	Malus domestica	0								x		x			x	x
GP000012	MDP0000268494	Malus domestica	0								x		x			x	x
GP000012	MDP0000270559	Malus domestica	0								x		x	x		x
GP000012	MDP0000277868	Malus domestica	0								x		x			x		x
GP000012	MDP0000279093	Malus domestica	0								x		x						x
GP000012	MDP0000279176	Malus domestica	0								x		x			x
GP000012	MDP0000284479	Malus domestica	0								x		x			x	x
GP000012	MDP0000285776	Malus domestica	0								x		x			x		x
GP000012	MDP0000287865	Malus domestica	0								x		x			x
GP000012	MDP0000288587	Malus domestica	0								x		x	x		x		x	x
GP000012	MDP0000289517	Malus domestica	0								x		x			x
GP000012	MDP0000290212	Malus domestica	0								x		x			x			x
GP000012	MDP0000291677	Malus domestica	0								x		x			x		x
GP000012	MDP0000292704	Malus domestica	0								x		x				x
GP000012	MDP0000293188	Malus domestica	0								x		x			x		x
GP000012	MDP0000295886	Malus domestica	0								x		x			x		x
GP000012	MDP0000297052	Malus domestica	0								x		x			x
GP000012	MDP0000297707	Malus domestica	0								x		x						x
GP000012	MDP0000297811	Malus domestica	0								x		x			x
GP000012	MDP0000301390	Malus domestica	0								x		x			x		x
GP000012	MDP0000301892	Malus domestica	0								x		x			x
GP000012	MDP0000302603	Malus domestica	0								x		x			x			x
GP000012	MDP0000303496	Malus domestica	0								x		x			x
GP000012	MDP0000304068	Malus domestica	0								x		x			x	x	x	x
GP000012	MDP0000306762	Malus domestica	0								x		x			x			x
GP000012	MDP0000311929	Malus domestica	0								x		x			x
GP000012	MDP0000314031	Malus domestica	0								x		x			x
GP000012	MDP0000317856	Malus domestica	0								x		x			x		x	x
GP000012	MDP0000321537	Malus domestica	0								x		x			x
GP000012	MDP0000321952	Malus domestica	0								x		x			x		x
GP000012	MDP0000373434	Malus domestica	0								x		x			x
GP000012	MDP0000376600	Malus domestica	0								x		x			x	x
GP000012	MDP0000378930	Malus domestica	0								x		x			x		x
GP000012	MDP0000389147	Malus domestica	0								x		x	x		x
GP000012	MDP0000399716	Malus domestica	0								x		x	x		x	x	x		x
GP000012	MDP0000400164	Malus domestica	0								x		x						x
GP000012	MDP0000403562	Malus domestica	0								x		x			x
GP000012	MDP0000437040	Malus domestica	0								x		x			x	x
GP000012	MDP0000446522	Malus domestica	0								x		x			x	x
GP000012	MDP0000455346	Malus domestica	0								x		x			x
GP000012	MDP0000458576	Malus domestica	0								x		x			x
GP000012	MDP0000465174	Malus domestica	0								x		x				x
GP000012	MDP0000468314	Malus domestica	0								x		x			x
GP000012	MDP0000470292	Malus domestica	0								x		x						x
GP000012	MDP0000472864	Malus domestica	0								x		x			x		x
GP000012	MDP0000490004	Malus domestica	0								x		x			x	x	x
GP000012	MDP0000500503	Malus domestica	0								x		x			x
GP000012	MDP0000506162	Malus domestica	0								x		x				x	x	x
GP000012	MDP0000507277	Malus domestica	0								x		x			x
GP000012	MDP0000532920	Malus domestica	0								x		x	x		x
GP000012	MDP0000551160	Malus domestica	0								x		x			x
GP000012	MDP0000555793	Malus domestica	0								x		x			x
GP000012	MDP0000566643	Malus domestica	0								x		x						x
GP000012	MDP0000573412	Malus domestica	0								x		x			x
GP000012	MDP0000584095	Malus domestica	0								x		x	x		x
GP000012	MDP0000586712	Malus domestica	0								x		x			x
GP000012	MDP0000603006	Malus domestica	0								x		x			x
GP000012	MDP0000608722	Malus domestica	0								x		x			x
GP000012	MDP0000612864	Malus domestica	0								x		x			x
GP000012	MDP0000620944	Malus domestica	0								x		x			x
GP000012	MDP0000622549	Malus domestica	0								x		x			x			x
GP000012	MDP0000634037	Malus domestica	0								x		x			x		x		x
GP000012	MDP0000637744	Malus domestica	0								x		x			x
GP000012	MDP0000640736	Malus domestica	0								x		x			x
GP000012	MDP0000641933	Malus domestica	0								x		x				x
GP000012	MDP0000664885	Malus domestica	0								x		x			x
GP000012	MDP0000668433	Malus domestica	0								x		x				x
GP000012	MDP0000675405	Malus domestica	0								x		x			x		x	x
GP000012	MDP0000680893	Malus domestica	0								x		x			x
GP000012	MDP0000681569	Malus domestica	0								x		x			x
GP000012	MDP0000685087	Malus domestica	0								x		x			x
GP000012	MDP0000685425	Malus domestica	0								x		x				x
GP000012	MDP0000688316	Malus domestica	0								x		x			x			x
GP000012	MDP0000694809	Malus domestica	0								x		x			x	x	x	x
GP000012	MDP0000720656	Malus domestica	0								x		x			x
GP000012	MDP0000723101	Malus domestica	0								x		x			x		x
GP000012	MDP0000723534	Malus domestica	0								x		x			x
GP000012	MDP0000724110	Malus domestica	0								x		x			x
GP000012	MDP0000724111	Malus domestica	0								x		x			x
GP000012	MDP0000736915	Malus domestica	0								x		x			x
GP000012	MDP0000737010	Malus domestica	0								x		x			x
GP000012	MDP0000740574	Malus domestica	0								x		x						x
GP000012	MDP0000746482	Malus domestica	0								x		x			x
GP000012	MDP0000748617	Malus domestica	0								x		x			x			x
GP000012	MDP0000748669	Malus domestica	0								x		x			x
GP000012	MDP0000749757	Malus domestica	0								x		x				x
GP000012	MDP0000751862	Malus domestica	0								x		x			x
GP000012	MDP0000754365	Malus domestica	0								x		x			x
GP000012	MDP0000754524	Malus domestica	0								x		x			x			x
GP000012	MDP0000754718	Malus domestica	0								x		x			x	x
GP000012	MDP0000816743	Malus domestica	0								x		x			x
GP000012	MDP0000826005	Malus domestica	0								x		x			x
GP15065	cassava4.1_001176m	Manihot esculenta	0										x						x
GP15065	cassava4.1_028467m	Manihot esculenta	0										x					x	x
GP15065	cassava4.1_029918m	Manihot esculenta	0										x						x
GP15056	cassava4.1_000244m	Manihot esculenta	0										x			x
GP15056	cassava4.1_000323m	Manihot esculenta	0										x			x
GP15056	cassava4.1_001571m	Manihot esculenta	0										x			x
GP15056	cassava4.1_001587m	Manihot esculenta	0										x						x
GP15056	cassava4.1_001632m	Manihot esculenta	0										x			x
GP15056	cassava4.1_001745m	Manihot esculenta	0										x			x
GP15056	cassava4.1_001977m	Manihot esculenta	0										x						x
GP15056	cassava4.1_002792m	Manihot esculenta	0										x			x
GP15056	cassava4.1_021049m	Manihot esculenta	0										x			x
GP15056	cassava4.1_021972m	Manihot esculenta	0										x			x
GP15056	cassava4.1_023037m	Manihot esculenta	0										x			x
GP15056	cassava4.1_023240m	Manihot esculenta	0										x			x
GP15056	cassava4.1_023669m	Manihot esculenta	0										x						x
GP15056	cassava4.1_025603m	Manihot esculenta	0										x					x
GP15056	cassava4.1_025725m	Manihot esculenta	0										x			x
GP15056	cassava4.1_028995m	Manihot esculenta	0										x					x	x
GP15056	cassava4.1_030313m	Manihot esculenta	0										x			x
GP15056	cassava4.1_030826m	Manihot esculenta	0										x			x
GP15056	cassava4.1_031234m	Manihot esculenta	0										x			x				x
GP15056	cassava4.1_032094m	Manihot esculenta	0										x			x		x	x
GP15056	cassava4.1_032756m	Manihot esculenta	0										x						x
GP15056	cassava4.1_033310m	Manihot esculenta	0										x						x
GP15056	cassava4.1_034116m	Manihot esculenta	0										x			x		x
GP15056	cassava4.1_034162m	Manihot esculenta	0										x						x
GP15132	cassava4.1_000192m	Manihot esculenta	0										x			x
GP15132	cassava4.1_001068m	Manihot esculenta	0										x					x
GP15132	cassava4.1_001077m	Manihot esculenta	0										x			x		x
GP15132	cassava4.1_003323m	Manihot esculenta	0										x	x				x
GP15132	cassava4.1_022100m	Manihot esculenta	0										x			x
GP15132	cassava4.1_022908m	Manihot esculenta	0										x	x					x
GP15132	cassava4.1_024215m	Manihot esculenta	0										x						x
GP15132	cassava4.1_032237m	Manihot esculenta	0										x						x
GP15132	cassava4.1_034387m	Manihot esculenta	0										x			x
GP000012	cassava4.1_000291m	Manihot esculenta	0								x		x			x		x
GP000012	cassava4.1_000331m	Manihot esculenta	0								x		x				x	x
GP000012	cassava4.1_000507m	Manihot esculenta	0								x		x			x
GP000012	cassava4.1_000534m	Manihot esculenta	0								x		x			x
GP000012	cassava4.1_000573m	Manihot esculenta	0								x		x			x
GP000012	cassava4.1_000585m	Manihot esculenta	0								x		x			x	x
GP000012	cassava4.1_000589m	Manihot esculenta	0								x		x			x
GP000012	cassava4.1_022519m	Manihot esculenta	0								x		x			x
GP000012	cassava4.1_023065m	Manihot esculenta	0								x		x			x		x	x
GP000012	cassava4.1_023606m	Manihot esculenta	0								x		x				x	x	x
GP000012	cassava4.1_028330m	Manihot esculenta	0								x		x			x	x	x	x
GP000012	cassava4.1_030208m	Manihot esculenta	0								x		x			x
GP000012	cassava4.1_031760m	Manihot esculenta	0								x		x				x
GP000012	cassava4.1_032150m	Manihot esculenta	0								x		x			x	x
GP000012	cassava4.1_034433m	Manihot esculenta	0								x		x			x	x
GP15065	AC231357_6.1	Medicago truncatula	0										x			x
GP15065	contig_50672_1.1	Medicago truncatula	0										x			x
GP15065	contig_60452_1.1	Medicago truncatula	0										x			x
GP15065	Medtr1g016210.1	Medicago truncatula	0										x						x
GP15065	Medtr2g038510.1	Medicago truncatula	0										x						x
GP15065	Medtr5g027810.1	Medicago truncatula	0										x						x
GP15065	Medtr5g027860.1	Medicago truncatula	0										x						x
GP15065	Medtr5g027910.1	Medicago truncatula	0										x						x
GP15056	29950.m001163	Medicago truncatula	0										x			x
GP15056	AC225449_12.1	Medicago truncatula	0										x			x
GP15056	AC225449_14.1	Medicago truncatula	0										x			x
GP15056	AC233657_47.1	Medicago truncatula	0										x			x
GP15056	contig_7747_1.1	Medicago truncatula	0										x			x
GP15056	contig_52930_2.1	Medicago truncatula	0										x			x
GP15056	contig_58518_1.1	Medicago truncatula	0										x			x		x
GP15056	contig_59415_2.1	Medicago truncatula	0										x			x
GP15056	contig_63801_2.1	Medicago truncatula	0										x			x			x
GP15056	contig_67460_2.1	Medicago truncatula	0										x			x		x
GP15056	contig_99342_1.1	Medicago truncatula	0										x			x
GP15056	contig_103957_1.1	Medicago truncatula	0										x			x		x
GP15056	contig_114429_1.1	Medicago truncatula	0										x			x
GP15056	Medtr1g024190.1	Medicago truncatula	0										x			x
GP15056	Medtr2g014840.1	Medicago truncatula	0										x			x
GP15056	Medtr2g038760.1	Medicago truncatula	0										x			x		x
GP15056	Medtr2g038900.1	Medicago truncatula	0										x			x		x
GP15056	Medtr2g038930.1	Medicago truncatula	0										x			x		x		x
GP15056	Medtr2g039040.1	Medicago truncatula	0										x			x
GP15056	Medtr2g062360.1	Medicago truncatula	0										x			x
GP15056	Medtr3g014040.1	Medicago truncatula	0										x			x
GP15056	Medtr3g014080.1	Medicago truncatula	0										x			x		x	x
GP15056	Medtr3g014320.1	Medicago truncatula	0										x			x
GP15056	Medtr3g014360.1	Medicago truncatula	0										x			x
GP15056	Medtr3g014390.1	Medicago truncatula	0										x			x
GP15056	Medtr3g014470.1	Medicago truncatula	0										x			x
GP15056	Medtr3g014510.1	Medicago truncatula	0										x			x
GP15056	Medtr3g015260.1	Medicago truncatula	0										x			x		x	x
GP15056	Medtr3g015280.1	Medicago truncatula	0										x			x
GP15056	Medtr3g015500.1	Medicago truncatula	0										x			x
GP15056	Medtr3g015550.1	Medicago truncatula	0										x			x
GP15056	Medtr3g018930.1	Medicago truncatula	0										x			x		x	x
GP15056	Medtr3g018980.1	Medicago truncatula	0										x			x		x
GP15056	Medtr3g019040.1	Medicago truncatula	0										x					x	x
GP15056	Medtr3g020620.1	Medicago truncatula	0										x			x
GP15056	Medtr3g021100.1	Medicago truncatula	0										x					x
GP15056	Medtr3g021170.1	Medicago truncatula	0										x			x
GP15056	Medtr3g021340.1	Medicago truncatula	0										x			x			x
GP15056	Medtr3g021380.1	Medicago truncatula	0										x			x
GP15056	Medtr3g021400.1	Medicago truncatula	0										x					x	x
GP15056	Medtr3g022060.1	Medicago truncatula	0										x			x		x
GP15056	Medtr3g022230.1	Medicago truncatula	0										x			x			x
GP15056	Medtr3g022400.1	Medicago truncatula	0										x						x
GP15056	Medtr3g022600.1	Medicago truncatula	0										x			x
GP15056	Medtr3g022790.1	Medicago truncatula	0										x					x
GP15056	Medtr3g022870.1	Medicago truncatula	0										x			x
GP15056	Medtr3g022940.1	Medicago truncatula	0										x						x
GP15056	Medtr3g023030.1	Medicago truncatula	0										x			x			x
GP15056	Medtr3g025360.1	Medicago truncatula	0										x			x		x	x
GP15056	Medtr3g027250.1	Medicago truncatula	0										x			x		x
GP15056	Medtr3g027470.1	Medicago truncatula	0										x						x
GP15056	Medtr3g028040.1	Medicago truncatula	0										x			x		x
GP15056	Medtr3g030960.1	Medicago truncatula	0										x			x		x	x
GP15056	Medtr3g031940.1	Medicago truncatula	0										x					x	x
GP15056	Medtr3g032110.1	Medicago truncatula	0										x					x
GP15056	Medtr3g032150.1	Medicago truncatula	0										x			x		x				x
GP15056	Medtr3g032200.1	Medicago truncatula	0										x			x		x
GP15056	Medtr3g032340.1	Medicago truncatula	0										x			x		x
GP15056	Medtr3g032370.1	Medicago truncatula	0										x			x		x				x
GP15056	Medtr3g032500.1	Medicago truncatula	0										x			x		x
GP15056	Medtr3g032760.1	Medicago truncatula	0										x			x		x				x
GP15056	Medtr3g032800.1	Medicago truncatula	0										x			x		x
GP15056	Medtr3g032960.1	Medicago truncatula	0										x			x		x
GP15056	Medtr3g033110.1	Medicago truncatula	0										x						x
GP15056	Medtr3g033240.1	Medicago truncatula	0										x			x		x				x
GP15056	Medtr3g033380.1	Medicago truncatula	0										x					x
GP15056	Medtr3g033860.1	Medicago truncatula	0										x			x			x
GP15056	Medtr3g034380.1	Medicago truncatula	0										x			x
GP15056	Medtr3g034430.1	Medicago truncatula	0										x			x		x
GP15056	Medtr3g034460.1	Medicago truncatula	0										x					x
GP15056	Medtr3g034650.1	Medicago truncatula	0										x			x			x
GP15056	Medtr3g035480.1	Medicago truncatula	0										x						x
GP15056	Medtr3g035500.1	Medicago truncatula	0										x					x	x
GP15056	Medtr3g035810.1	Medicago truncatula	0										x			x		x	x
GP15056	Medtr3g035940.1	Medicago truncatula	0										x					x	x
GP15056	Medtr3g036050.1	Medicago truncatula	0										x						x
GP15056	Medtr3g070590.1	Medicago truncatula	0										x			x		x
GP15056	Medtr3g071070.1	Medicago truncatula	0										x			x		x
GP15056	Medtr3g071130.1	Medicago truncatula	0										x			x		x
GP15056	Medtr4g021690.1	Medicago truncatula	0										x			x
GP15056	Medtr4g022460.1	Medicago truncatula	0										x			x
GP15056	Medtr4g022480.1	Medicago truncatula	0										x			x
GP15056	Medtr4g022540.1	Medicago truncatula	0										x			x
GP15056	Medtr4g022560.1	Medicago truncatula	0										x			x
GP15056	Medtr4g022960.1	Medicago truncatula	0										x			x
GP15056	Medtr4g043260.1	Medicago truncatula	0										x			x
GP15056	Medtr4g043500.1	Medicago truncatula	0										x			x
GP15056	Medtr4g050410.1	Medicago truncatula	0										x			x		x
GP15056	Medtr4g050790.1	Medicago truncatula	0										x			x
GP15056	Medtr5g028070.1	Medicago truncatula	0										x			x
GP15056	Medtr5g028340.1	Medicago truncatula	0										x			x
GP15056	Medtr5g028420.1	Medicago truncatula	0										x			x
GP15056	Medtr5g028610.1	Medicago truncatula	0										x			x
GP15056	Medtr5g035530.1	Medicago truncatula	0										x			x
GP15056	Medtr5g037590.1	Medicago truncatula	0										x			x			x
GP15056	Medtr7g021000.1	Medicago truncatula	0										x			x		x
GP15056	Medtr7g078790.1	Medicago truncatula	0										x			x		x	x
GP15056	Medtr7g091110.1	Medicago truncatula	0										x			x			x
GP15056	Medtr7g091120.1	Medicago truncatula	0										x						x
GP15056	Medtr7g091140.1	Medicago truncatula	0										x			x
GP15056	Medtr7g091200.1	Medicago truncatula	0										x			x
GP15056	Medtr8g011840.1	Medicago truncatula	0										x						x
GP15056	Medtr8g038570.1	Medicago truncatula	0										x			x
GP15056	Medtr8g038590.1	Medicago truncatula	0										x			x
GP15056	Medtr8g081370.1	Medicago truncatula	0										x			x		x
GP15132	AC225526_5.1	Medicago truncatula	0										x	x				x		x
GP15132	AC235673_29.1	Medicago truncatula	0										x						x
GP15132	contig_109523_1.1	Medicago truncatula	0										x						x
GP15132	contig_11815_1.1	Medicago truncatula	0										x	x					x
GP15132	contig_240002_1.1	Medicago truncatula	0										x	x				x
GP15132	contig_56787_2.1	Medicago truncatula	0										x						x
GP15132	contig_57120_1.1	Medicago truncatula	0										x	x		x
GP15132	contig_74148_1.1	Medicago truncatula	0										x						x
GP15132	contig_75888_1.1	Medicago truncatula	0										x						x
GP15132	contig_85469_2.1	Medicago truncatula	0										x	x					x
GP15132	Medtr3g055230.1	Medicago truncatula	0										x						x
GP15132	Medtr3g062010.1	Medicago truncatula	0										x						x
GP15132	Medtr3g062420.1	Medicago truncatula	0										x						x
GP15132	Medtr7g026250.1	Medicago truncatula	0										x			x			x
GP15132	Medtr7g037880.1	Medicago truncatula	0										x	x					x
GP15132	Medtr7g088120.1	Medicago truncatula	0										x						x
GP000012	29757.m000712	Medicago truncatula	0								x		x			x		x
GP000012	AC233783_25.1	Medicago truncatula	0								x		x			x
GP000012	contig_166308_1.1	Medicago truncatula	0								x		x				x
GP000012	contig_58733_1.1	Medicago truncatula	0								x		x			x
GP000012	contig_58931_2.1	Medicago truncatula	0								x		x				x
GP000012	contig_60564_2.1	Medicago truncatula	0								x		x				x
GP000012	contig_61818_1.1	Medicago truncatula	0								x		x			x
GP000012	contig_63434_1.1	Medicago truncatula	0								x		x			x	x
GP000012	contig_66728_1.1	Medicago truncatula	0								x		x	x			x
GP000012	contig_74394_1.1	Medicago truncatula	0								x		x			x
GP000012	Medtr1g019550.1	Medicago truncatula	0								x		x			x		x
GP000012	Medtr2g037140.1	Medicago truncatula	0								x		x				x
GP000012	Medtr2g037690.1	Medicago truncatula	0								x		x			x	x
GP000012	Medtr2g039770.1	Medicago truncatula	0								x		x			x
GP000012	Medtr2g083520.1	Medicago truncatula	0								x		x				x
GP000012	Medtr2g083650.1	Medicago truncatula	0								x		x	x			x
GP000012	Medtr2g083830.1	Medicago truncatula	0								x		x				x
GP000012	Medtr3g020640.1	Medicago truncatula	0								x		x	x		x
GP000012	Medtr3g044180.1	Medicago truncatula	0								x		x			x
GP000012	Medtr3g079790.1	Medicago truncatula	0								x		x				x
GP000012	Medtr3g080470.1	Medicago truncatula	0								x		x			x
GP000012	Medtr4g014240.1	Medicago truncatula	0								x		x				x
GP000012	Medtr4g014320.1	Medicago truncatula	0								x		x				x
GP000012	Medtr4g014770.1	Medicago truncatula	0								x		x				x
GP000012	Medtr4g016610.1	Medicago truncatula	0								x		x			x
GP000012	Medtr4g023060.1	Medicago truncatula	0								x		x			x
GP000012	Medtr4g023260.1	Medicago truncatula	0								x		x			x
GP000012	Medtr4g043630.1	Medicago truncatula	0								x		x				x
GP000012	Medtr4g080060.1	Medicago truncatula	0								x		x			x
GP000012	Medtr4g080320.1	Medicago truncatula	0								x		x			x
GP000012	Medtr4g080330.1	Medicago truncatula	0								x		x			x
GP000012	Medtr4g081230.1	Medicago truncatula	0								x		x				x
GP000012	Medtr4g081250.1	Medicago truncatula	0								x		x			x
GP000012	Medtr4g081270.1	Medicago truncatula	0								x		x			x
GP000012	Medtr4g081280.1	Medicago truncatula	0								x		x			x
GP000012	Medtr5g005550.1	Medicago truncatula	0								x		x			x	x	x
GP000012	Medtr5g031270.1	Medicago truncatula	0								x		x			x
GP000012	Medtr5g038180.1	Medicago truncatula	0								x		x	x		x
GP000012	Medtr5g090870.1	Medicago truncatula	0								x		x			x
GP000012	Medtr6g071790.1	Medicago truncatula	0								x		x			x
GP000012	Medtr6g072450.1	Medicago truncatula	0								x		x			x
GP000012	Medtr6g074660.1	Medicago truncatula	0								x		x			x
GP000012	Medtr6g074810.1	Medicago truncatula	0								x		x			x
GP000012	Medtr6g075690.1	Medicago truncatula	0								x		x	x		x
GP000012	Medtr6g075950.1	Medicago truncatula	0								x		x	x		x
GP000012	Medtr6g077590.1	Medicago truncatula	0								x		x			x
GP000012	Medtr6g077640.1	Medicago truncatula	0								x		x	x		x
GP000012	Medtr6g078480.1	Medicago truncatula	0								x		x			x
GP000012	Medtr6g078930.1	Medicago truncatula	0								x		x			x
GP000012	Medtr6g079090.1	Medicago truncatula	0								x		x			x
GP000012	Medtr6g087260.1	Medicago truncatula	0								x		x			x
GP000012	Medtr6g087320.1	Medicago truncatula	0								x		x			x
GP000012	Medtr6g087850.1	Medicago truncatula	0								x		x			x
GP000012	Medtr6g088070.1	Medicago truncatula	0								x		x			x
GP000012	Medtr6g088190.1	Medicago truncatula	0								x		x			x			x
GP000012	Medtr7g038520.1	Medicago truncatula	0								x		x			x		x
GP000012	Medtr7g069580.1	Medicago truncatula	0								x		x			x	x
GP000012	Medtr7g078180.1	Medicago truncatula	0								x		x			x	x	x
GP000012	Medtr7g078770.1	Medicago truncatula	0								x		x			x		x
GP000012	Medtr7g078780.1	Medicago truncatula	0								x		x			x		x
GP000012	Medtr8g018280.1	Medicago truncatula	0								x		x				x
GP000012	Medtr8g020290.1	Medicago truncatula	0								x		x			x	x		x
GP000012	Medtr8g020350.1	Medicago truncatula	0								x		x			x	x
GP000012	Medtr8g032420.1	Medicago truncatula	0								x		x				x
GP000012	Medtr8g032440.1	Medicago truncatula	0								x		x				x
GP000012	Medtr8g038820.1	Medicago truncatula	0								x		x				x
GP000012	Medtr8g039870.1	Medicago truncatula	0								x		x	x		x
GP000012	Medtr8g039910.1	Medicago truncatula	0								x		x	x		x
GP000012	Medtr8g105820.1	Medicago truncatula	0								x		x			x			x
GP15065	GSMUA_Achr5P04240_001	Musa acuminata	0										x						x
GP15065	GSMUA_Achr8P25780_001	Musa acuminata	0										x						x
GP15065	GSMUA_Achr8P30710_001	Musa acuminata	0										x						x
GP15056	GSMUA_Achr1P08700_001	Musa acuminata	0										x			x
GP15056	GSMUA_Achr1P12550_001	Musa acuminata	0										x					x
GP15056	GSMUA_Achr1P14020_001	Musa acuminata	0										x					x	x
GP15056	GSMUA_Achr1P14030_001	Musa acuminata	0										x					x	x
GP15056	GSMUA_Achr2P03610_001	Musa acuminata	0										x					x
GP15056	GSMUA_Achr3P09290_001	Musa acuminata	0										x						x
GP15056	GSMUA_Achr3P22260_001	Musa acuminata	0										x						x
GP15056	GSMUA_Achr3P22280_001	Musa acuminata	0										x					x
GP15056	GSMUA_Achr3P22290_001	Musa acuminata	0										x					x
GP15056	GSMUA_Achr3P22310_001	Musa acuminata	0										x			x		x
GP15056	GSMUA_Achr3P22320_001	Musa acuminata	0										x					x	x
GP15056	GSMUA_Achr3P27790_001	Musa acuminata	0										x					x
GP15056	GSMUA_Achr3P27810_001	Musa acuminata	0										x			x
GP15056	GSMUA_Achr3P27830_001	Musa acuminata	0										x						x
GP15056	GSMUA_Achr3P28030_001	Musa acuminata	0										x			x
GP15056	GSMUA_Achr4P26160_001	Musa acuminata	0										x			x		x	x
GP15056	GSMUA_Achr4P31030_001	Musa acuminata	0										x					x
GP15056	GSMUA_Achr5P11640_001	Musa acuminata	0										x			x		x	x	x
GP15056	GSMUA_Achr9P02730_001	Musa acuminata	0										x			x
GP15056	GSMUA_Achr9P12130_001	Musa acuminata	0										x			x
GP15056	GSMUA_Achr9P17060_001	Musa acuminata	0										x			x		x
GP15056	GSMUA_Achr9P17310_001	Musa acuminata	0										x			x
GP15056	GSMUA_Achr9P20610_001	Musa acuminata	0										x					x
GP15056	GSMUA_Achr9P23050_001	Musa acuminata	0										x			x		x	x
GP15056	GSMUA_Achr10P07050_001	Musa acuminata	0										x					x
GP15056	GSMUA_Achr10P07080_001	Musa acuminata	0										x					x
GP15056	GSMUA_Achr10P07100_001	Musa acuminata	0										x					x
GP15056	GSMUA_Achr10P07120_001	Musa acuminata	0										x					x
GP15056	GSMUA_Achr10P07140_001	Musa acuminata	0										x					x
GP15056	GSMUA_Achr10P07150_001	Musa acuminata	0										x					x
GP15056	GSMUA_Achr11P07440_001	Musa acuminata	0										x					x
GP15056	GSMUA_AchrUn_randomP19270_001	Musa acuminata	0										x			x
GP15056	GSMUA_AchrUn_randomP19290_001	Musa acuminata	0										x					x
GP15056	GSMUA_AchrUn_randomP19310_001	Musa acuminata	0										x			x		x
GP15056	GSMUA_AchrUn_randomP22880_001	Musa acuminata	0										x					x	x
GP15056	GSMUA_AchrUn_randomP28310_001	Musa acuminata	0										x						x
GP15132	GSMUA_Achr4P28700_001	Musa acuminata	0										x			x
GP15132	GSMUA_Achr5P11980_001	Musa acuminata	0										x					x
GP15132	GSMUA_Achr7P08530_001	Musa acuminata	0										x					x
GP15065	ITC1587_Bchr3_P07989	Musa balbisiana	0										x					x
GP15065	ITC1587_Bchr8_P24311	Musa balbisiana	0										x						x
GP15065	ITC1587_Bchr8_P24738	Musa balbisiana	0										x						x
GP15065	ITC1587_BchrUn_random_P38650	Musa balbisiana	0										x					x	x
GP15056	ITC1587_Bchr1_P01244	Musa balbisiana	0										x					x	x
GP15056	ITC1587_Bchr1_P01245	Musa balbisiana	0										x					x	x
GP15056	ITC1587_Bchr2_P03428	Musa balbisiana	0										x			x		x
GP15056	ITC1587_Bchr3_P06009	Musa balbisiana	0										x						x
GP15056	ITC1587_Bchr3_P07505	Musa balbisiana	0										x					x
GP15056	ITC1587_Bchr4_P11051	Musa balbisiana	0										x			x		x	x
GP15056	ITC1587_Bchr4_P11460	Musa balbisiana	0										x					x
GP15056	ITC1587_Bchr5_P12696	Musa balbisiana	0										x			x
GP15056	ITC1587_Bchr6_P18436	Musa balbisiana	0										x			x
GP15056	ITC1587_Bchr8_P21772	Musa balbisiana	0										x			x
GP15056	ITC1587_Bchr9_P26079	Musa balbisiana	0										x			x
GP15056	ITC1587_Bchr9_P26513	Musa balbisiana	0										x			x		x	x
GP15056	ITC1587_Bchr9_P27306	Musa balbisiana	0										x					x	x
GP15056	ITC1587_Bchr9_P27606	Musa balbisiana	0										x			x		x	x
GP15056	ITC1587_Bchr11_P32383	Musa balbisiana	0										x					x
GP15056	ITC1587_Bchr11_P32609	Musa balbisiana	0										x			x			x
GP15056	ITC1587_Bchr11_P34251	Musa balbisiana	0										x			x		x
GP15056	ITC1587_BchrUn_random_P36388	Musa balbisiana	0										x			x
GP15056	ITC1587_BchrUn_random_P37947	Musa balbisiana	0										x					x
GP15056	ITC1587_BchrUn_random_P37949	Musa balbisiana	0										x						x
GP15056	ITC1587_BchrUn_random_P39725	Musa balbisiana	0										x					x
GP15056	ITC1587_BchrUn_random_P39749	Musa balbisiana	0										x						x
GP15132	ITC1587_Bchr4_P11263	Musa balbisiana	0										x					x
GP15132	ITC1587_Bchr5_P12736	Musa balbisiana	0										x					x
GP15132	ITC1587_Bchr7_P19325	Musa balbisiana	0										x					x
GP15065	Os02g19750.1	Oryza sativa	0										x						x
GP15065	Os02g27540.1	Oryza sativa	0										x			x
GP15065	Os03g46550.1	Oryza sativa	0										x						x
GP15065	Os06g06380.1	Oryza sativa	0										x						x
GP15065	Os07g08890.1	Oryza sativa	0										x						x
GP15065	Os07g31800.1	Oryza sativa	0										x			x			x
GP15065	Os07g40810.1	Oryza sativa	0										x						x
GP15065	Os08g10440.1	Oryza sativa	0										x			x
GP15065	Os08g16120.1	Oryza sativa	0										x						x
GP15065	Os08g16120.2	Oryza sativa	0										x						x
GP15065	Os08g28570.1	Oryza sativa	0										x						x
GP15065	Os08g29809.1	Oryza sativa	0										x	x		x
GP15065	Os08g29854.1	Oryza sativa	0										x						x
GP15065	Os08g32880.1	Oryza sativa	0										x						x
GP15065	Os08g32890.1	Oryza sativa	0										x						x
GP15065	Os09g34150.1	Oryza sativa	0										x						x
GP15065	Os11g11950.1	Oryza sativa	0										x						x
GP15065	Os11g39290.1	Oryza sativa	0										x					x	x
GP15065	Os11g39310.1	Oryza sativa	0										x					x
GP15065	Os11g42040.1	Oryza sativa	0										x					x
GP15065	Os11g46200.1	Oryza sativa	0										x					x	x
GP15065	Os12g09240.1	Oryza sativa	0										x			x
GP15056	Os01g05600.1	Oryza sativa	0										x						x
GP15056	Os01g05620.1	Oryza sativa	0										x						x
GP15056	Os01g25740.1	Oryza sativa	0										x			x
GP15056	Os01g25760.1	Oryza sativa	0										x			x
GP15056	Os01g25810.1	Oryza sativa	0										x			x
GP15056	Os01g72390.1	Oryza sativa	0										x			x
GP15056	Os02g25900.1	Oryza sativa	0										x						x
GP15056	Os02g25900.2	Oryza sativa	0										x						x
GP15056	Os03g36920.1	Oryza sativa	0										x			x		x
GP15056	Os03g37720.1	Oryza sativa	0										x			x
GP15056	Os03g48320.1	Oryza sativa	0										x					x
GP15056	Os03g48370.1	Oryza sativa	0										x					x
GP15056	Os03g63200.1	Oryza sativa	0										x			x
GP15056	Os04g41370.1	Oryza sativa	0										x			x
GP15056	Os05g12770.1	Oryza sativa	0										x			x		x
GP15056	Os05g31530.1	Oryza sativa	0										x					x
GP15056	Os05g31550.1	Oryza sativa	0										x					x
GP15056	Os05g31570.1	Oryza sativa	0										x					x
GP15056	Os05g41290.1	Oryza sativa	0										x			x
GP15056	Os06g43670.1	Oryza sativa	0										x			x
GP15056	Os07g33690.1	Oryza sativa	0										x					x
GP15056	Os07g33720.1	Oryza sativa	0										x			x
GP15056	Os07g33740.1	Oryza sativa	0										x			x
GP15056	Os08g12740.1	Oryza sativa	0										x			x
GP15056	Os08g12740.2	Oryza sativa	0										x			x
GP15056	Os08g16460.1	Oryza sativa	0										x			x			x
GP15056	Os08g43010.1	Oryza sativa	0										x			x
GP15056	Os09g13820.1	Oryza sativa	0										x					x	x
GP15056	Os09g14450.1	Oryza sativa	0										x			x		x	x
GP15056	Os09g16000.1	Oryza sativa	0										x			x
GP15056	Os10g04060.1	Oryza sativa	0										x			x
GP15056	Os10g04120.1	Oryza sativa	0										x			x
GP15056	Os10g25487.1	Oryza sativa	0										x					x
GP15056	Os11g10550.1	Oryza sativa	0										x			x
GP15056	Os11g10610.1	Oryza sativa	0										x			x
GP15056	Os11g28950.1	Oryza sativa	0										x					x
GP15056	Os11g29000.1	Oryza sativa	0										x					x
GP15056	Os11g42070.1	Oryza sativa	0										x			x		x
GP15056	Os11g42070.2	Oryza sativa	0										x			x		x
GP15056	Os11g42090.1	Oryza sativa	0										x			x
GP15056	Os11g44970.1	Oryza sativa	0										x			x
GP15056	Os11g44990.1	Oryza sativa	0										x					x
GP15056	Os11g45060.1	Oryza sativa	0										x					x
GP15056	Os11g45180.1	Oryza sativa	0										x					x
GP15056	Os11g45190.1	Oryza sativa	0										x					x
GP15056	Os11g47780.1	Oryza sativa	0										x					x
GP15056	Os12g03750.1	Oryza sativa	0										x			x
GP15056	Os12g09739.1	Oryza sativa	0										x					x
GP15056	Os12g29280.1	Oryza sativa	0										x			x
GP15056	Os12g29290.1	Oryza sativa	0										x			x
GP15132	Os01g57870.1	Oryza sativa	0										x					x
GP15132	Os01g57870.2	Oryza sativa	0										x					x
GP15132	Os03g10910.1	Oryza sativa	0										x	x					x
GP15132	Os03g14900.1	Oryza sativa	0										x			x			x
GP15132	Os04g43440.1	Oryza sativa	0										x	x		x		x
GP15132	Os09g10054.1	Oryza sativa	0										x			x		x
GP15132	Os09g14010.1	Oryza sativa	0										x					x
GP15132	Os09g14100.1	Oryza sativa	0										x			x		x
GP15132	Os11g29090.1	Oryza sativa	0										x	x					x
GP15132	Os11g36410.1	Oryza sativa	0										x			x		x
GP15132	Os12g30720.1	Oryza sativa	0										x	x		x		x	x
GP15132	Os12g30760.1	Oryza sativa	0										x			x		x	x
GP15065	Phvul.005G014200.1	Phaseolus vulgaris	0										x			x
GP15065	Phvul.006G051500.1	Phaseolus vulgaris	0										x						x
GP15065	Phvul.006G052300.1	Phaseolus vulgaris	0										x						x
GP15065	Phvul.006G052400.1	Phaseolus vulgaris	0										x						x
GP15056	Phvul.001G132700.1	Phaseolus vulgaris	0										x			x
GP15056	Phvul.001G132800.1	Phaseolus vulgaris	0										x			x
GP15056	Phvul.001G133000.1	Phaseolus vulgaris	0										x						x
GP15056	Phvul.001G134000.1	Phaseolus vulgaris	0										x			x
GP15056	Phvul.001G134400.1	Phaseolus vulgaris	0										x			x
GP15056	Phvul.001G134400.2	Phaseolus vulgaris	0										x			x
GP15056	Phvul.001G134500.1	Phaseolus vulgaris	0										x			x
GP15056	Phvul.002G129200.1	Phaseolus vulgaris	0										x			x
GP15056	Phvul.002G135100.1	Phaseolus vulgaris	0										x			x
GP15056	Phvul.002G135600.1	Phaseolus vulgaris	0										x			x
GP15056	Phvul.004G005600.1	Phaseolus vulgaris	0										x			x
GP15056	Phvul.004G007700.1	Phaseolus vulgaris	0										x			x
GP15056	Phvul.004G008100.1	Phaseolus vulgaris	0										x			x
GP15056	Phvul.004G008200.1	Phaseolus vulgaris	0										x			x
GP15056	Phvul.004G008300.1	Phaseolus vulgaris	0										x			x
GP15056	Phvul.004G008700.1	Phaseolus vulgaris	0										x			x
GP15056	Phvul.004G009300.1	Phaseolus vulgaris	0										x			x
GP15056	Phvul.004G009500.1	Phaseolus vulgaris	0										x			x
GP15056	Phvul.004G013000.1	Phaseolus vulgaris	0										x			x
GP15056	Phvul.004G013100.1	Phaseolus vulgaris	0										x			x
GP15056	Phvul.004G013200.1	Phaseolus vulgaris	0										x			x
GP15056	Phvul.004G015600.1	Phaseolus vulgaris	0										x			x
GP15056	Phvul.004G015800.1	Phaseolus vulgaris	0										x			x
GP15056	Phvul.004G016000.1	Phaseolus vulgaris	0										x			x
GP15056	Phvul.004G016500.1	Phaseolus vulgaris	0										x			x
GP15056	Phvul.004G036200.1	Phaseolus vulgaris	0										x			x
GP15056	Phvul.004G036900.1	Phaseolus vulgaris	0										x			x
GP15056	Phvul.004G053000.1	Phaseolus vulgaris	0										x			x
GP15056	Phvul.005G020300.1	Phaseolus vulgaris	0										x			x
GP15056	Phvul.005G027200.1	Phaseolus vulgaris	0										x			x
GP15056	Phvul.005G031200.1	Phaseolus vulgaris	0										x			x		x
GP15056	Phvul.006G018700.1	Phaseolus vulgaris	0										x			x		x
GP15056	Phvul.007G254200.1	Phaseolus vulgaris	0										x			x
GP15056	Phvul.007G254400.1	Phaseolus vulgaris	0										x			x
GP15056	Phvul.007G254500.1	Phaseolus vulgaris	0										x			x
GP15056	Phvul.007G254700.1	Phaseolus vulgaris	0										x			x
GP15056	Phvul.007G254900.1	Phaseolus vulgaris	0										x						x
GP15056	Phvul.010G063000.1	Phaseolus vulgaris	0										x			x
GP15056	Phvul.011G173800.1	Phaseolus vulgaris	0										x			x
GP15056	Phvul.011G191400.1	Phaseolus vulgaris	0										x			x			x
GP15056	Phvul.011G191600.1	Phaseolus vulgaris	0										x			x		x
GP15056	Phvul.011G192600.1	Phaseolus vulgaris	0										x			x
GP15056	Phvul.011G193500.1	Phaseolus vulgaris	0										x			x
GP15056	Phvul.011G194900.1	Phaseolus vulgaris	0										x			x
GP15056	Phvul.011G195400.2	Phaseolus vulgaris	0										x			x
GP15056	Phvul.011G197400.1	Phaseolus vulgaris	0										x			x
GP15056	Phvul.011G197600.1	Phaseolus vulgaris	0										x			x
GP15056	Phvul.011G197800.1	Phaseolus vulgaris	0										x			x
GP15056	Phvul.011G197900.1	Phaseolus vulgaris	0										x			x
GP15056	Phvul.011G198000.1	Phaseolus vulgaris	0										x			x			x
GP15056	Phvul.011G198100.1	Phaseolus vulgaris	0										x			x
GP15056	Phvul.011G198300.1	Phaseolus vulgaris	0										x			x
GP15056	Phvul.011G198800.1	Phaseolus vulgaris	0										x			x
GP15056	Phvul.011G200300.1	Phaseolus vulgaris	0										x			x
GP15056	Phvul.011G200800.1	Phaseolus vulgaris	0										x			x
GP15056	Phvul.011G200800.2	Phaseolus vulgaris	0										x			x
GP15056	Phvul.011G201900.1	Phaseolus vulgaris	0										x			x
GP15056	Phvul.011G202100.1	Phaseolus vulgaris	0										x			x
GP15056	Phvul.011G202300.1	Phaseolus vulgaris	0										x			x
GP15056	Phvul.L001800.1	Phaseolus vulgaris	0										x			x
GP15056	Phvul.L003200.1	Phaseolus vulgaris	0										x			x
GP15056	Phvul.L006300.1	Phaseolus vulgaris	0										x			x
GP15056	Phvul.L006400.1	Phaseolus vulgaris	0										x			x
GP15056	Phvul.L007500.1	Phaseolus vulgaris	0										x			x
GP15056	Phvul.L009800.1	Phaseolus vulgaris	0										x			x
GP15132	Phvul.004G048000.1	Phaseolus vulgaris	0										x						x
GP15132	Phvul.008G061300.1	Phaseolus vulgaris	0										x			x
GP15132	Phvul.008G061300.2	Phaseolus vulgaris	0										x			x
GP15132	Phvul.008G072300.1	Phaseolus vulgaris	0										x	x				x
GP15132	Phvul.008G072300.2	Phaseolus vulgaris	0										x	x				x
GP000012	Phvul.001G093900.1	Phaseolus vulgaris	0								x		x			x	x
GP000012	Phvul.002G079200.1	Phaseolus vulgaris	0								x		x			x		x
GP000012	Phvul.002G098200.1	Phaseolus vulgaris	0								x		x				x
GP000012	Phvul.002G098200.2	Phaseolus vulgaris	0								x		x				x
GP000012	Phvul.002G323000.1	Phaseolus vulgaris	0								x		x						x
GP000012	Phvul.002G323100.1	Phaseolus vulgaris	0								x		x					x	x
GP000012	Phvul.002G323100.2	Phaseolus vulgaris	0								x		x					x	x
GP000012	Phvul.002G323200.1	Phaseolus vulgaris	0								x		x	x		x
GP000012	Phvul.002G323300.1	Phaseolus vulgaris	0								x		x	x		x			x
GP000012	Phvul.002G323500.1	Phaseolus vulgaris	0								x		x			x			x
GP000012	Phvul.002G323800.1	Phaseolus vulgaris	0								x		x	x		x	x		x
GP000012	Phvul.002G323800.2	Phaseolus vulgaris	0								x		x	x		x	x		x
GP000012	Phvul.002G323800.3	Phaseolus vulgaris	0								x		x	x		x	x		x
GP000012	Phvul.003G072500.1	Phaseolus vulgaris	0								x		x			x		x	x	x
GP000012	Phvul.003G129700.1	Phaseolus vulgaris	0								x		x			x
GP000012	Phvul.004G028900.1	Phaseolus vulgaris	0								x		x			x
GP000012	Phvul.004G046400.1	Phaseolus vulgaris	0								x		x			x
GP000012	Phvul.004G058700.1	Phaseolus vulgaris	0								x		x			x
GP000012	Phvul.004G135100.1	Phaseolus vulgaris	0								x		x			x	x
GP000012	Phvul.005G030500.1	Phaseolus vulgaris	0								x		x			x
GP000012	Phvul.006G010000.1	Phaseolus vulgaris	0								x		x				x
GP000012	Phvul.007G160900.1	Phaseolus vulgaris	0								x		x			x			x
GP000012	Phvul.009G237600.1	Phaseolus vulgaris	0								x		x			x
GP000012	Phvul.010G055200.1	Phaseolus vulgaris	0								x		x			x			x
GP000012	Phvul.010G064800.1	Phaseolus vulgaris	0								x		x				x		x
GP000012	Phvul.010G101200.1	Phaseolus vulgaris	0								x		x			x	x	x
GP000012	Phvul.010G136700.1	Phaseolus vulgaris	0								x		x				x
GP000012	Phvul.010G136800.1	Phaseolus vulgaris	0								x		x				x
GP000012	Phvul.011G140300.1	Phaseolus vulgaris	0								x		x				x
GP000012	Phvul.011G140400.1	Phaseolus vulgaris	0								x		x				x
GP000012	Phvul.011G181400.1	Phaseolus vulgaris	0								x		x				x
GP000012	Phvul.011G195800.1	Phaseolus vulgaris	0								x		x				x
GP15065	PDK_30s1197031g001	Phoenix dactylifera	0										x			x
GP15065	PDK_30s806261g001	Phoenix dactylifera	0										x						x
GP15065	PDK_30s839881g001	Phoenix dactylifera	0										x						x
GP15065	PDK_30s863461g001	Phoenix dactylifera	0										x					x
GP15056	PDK_30s663731g001	Phoenix dactylifera	0										x			x		x		x
GP15056	PDK_30s671561g001	Phoenix dactylifera	0										x			x		x	x
GP15056	PDK_30s676261g001	Phoenix dactylifera	0										x					x
GP15056	PDK_30s685851g001	Phoenix dactylifera	0										x					x
GP15056	PDK_30s698671g001	Phoenix dactylifera	0										x			x
GP15056	PDK_30s706291g001	Phoenix dactylifera	0										x			x
GP15056	PDK_30s718271g005	Phoenix dactylifera	0										x			x
GP15056	PDK_30s724921g001	Phoenix dactylifera	0										x			x		x	x
GP15056	PDK_30s736361g001	Phoenix dactylifera	0										x			x		x
GP15056	PDK_30s742701g001	Phoenix dactylifera	0										x						x
GP15056	PDK_30s772151g001	Phoenix dactylifera	0										x						x
GP15056	PDK_30s790641g001	Phoenix dactylifera	0										x					x
GP15056	PDK_30s794221g001	Phoenix dactylifera	0										x			x
GP15056	PDK_30s816511g004	Phoenix dactylifera	0										x			x
GP15056	PDK_30s828851g001	Phoenix dactylifera	0										x					x
GP15056	PDK_30s832691g001	Phoenix dactylifera	0										x			x
GP15056	PDK_30s834231g001	Phoenix dactylifera	0										x					x
GP15056	PDK_30s839311g001	Phoenix dactylifera	0										x			x
GP15056	PDK_30s848191g001	Phoenix dactylifera	0										x			x
GP15056	PDK_30s864371g001	Phoenix dactylifera	0										x					x	x
GP15056	PDK_30s867611g001	Phoenix dactylifera	0										x					x
GP15056	PDK_30s881741g001	Phoenix dactylifera	0										x			x		x	x
GP15056	PDK_30s884081g001	Phoenix dactylifera	0										x			x
GP15056	PDK_30s896621g018	Phoenix dactylifera	0										x					x
GP15056	PDK_30s925721g001	Phoenix dactylifera	0										x					x	x
GP15056	PDK_30s937861g001	Phoenix dactylifera	0										x					x
GP15056	PDK_30s946761g001	Phoenix dactylifera	0										x			x			x
GP15056	PDK_30s957231g001	Phoenix dactylifera	0										x			x		x	x
GP15056	PDK_30s962831g001	Phoenix dactylifera	0										x					x	x
GP15056	PDK_30s985751g001	Phoenix dactylifera	0										x			x
GP15056	PDK_30s1009981g001	Phoenix dactylifera	0										x					x
GP15056	PDK_30s1017421g001	Phoenix dactylifera	0										x			x		x
GP15056	PDK_30s1038451g001	Phoenix dactylifera	0										x			x			x
GP15056	PDK_30s1066021g001	Phoenix dactylifera	0										x			x
GP15056	PDK_30s1070441g012	Phoenix dactylifera	0										x			x
GP15056	PDK_30s1082001g001	Phoenix dactylifera	0										x			x		x
GP15056	PDK_30s1091921g001	Phoenix dactylifera	0										x					x
GP15056	PDK_30s1102701g001	Phoenix dactylifera	0										x					x	x
GP15056	PDK_30s1108901g002	Phoenix dactylifera	0										x			x		x
GP15056	PDK_30s1158401g002	Phoenix dactylifera	0										x					x
GP15056	PDK_30s1160251g003	Phoenix dactylifera	0										x					x
GP15056	PDK_30s1173321g002	Phoenix dactylifera	0										x						x
GP15056	PDK_30s1179721g001	Phoenix dactylifera	0										x			x		x	x
GP15056	PDK_30s1180351g001	Phoenix dactylifera	0										x			x			x
GP15056	PDK_30s1187991g001	Phoenix dactylifera	0										x						x
GP15132	PDK_30s1055661g001	Phoenix dactylifera	0										x					x
GP15132	PDK_30s1122971g002	Phoenix dactylifera	0										x			x
[truncated: 702 more rows]
