# Supplementary material for: Integration of decoy domains derived from protein targets of pathogen effectors into plant immune receptors is widespread
Source: New Phytol. 2016 Feb 5;210(2):618–26. doi: 10.1111/nph.13869 (PMC5067614; doi:10.1111/nph.13869)
Supplement: Supplementary file 3 — Table S2 Unusual domains in canonical plant RLK proteins [file NPH-210-618-s003.xls]

## Sheet: Feuil4
Table S2. Unusual domains in canonical plant RLK proteins
Greenpyl reference		Summary additional domain	LRR						Protein kinase
Accession	Species		IPR001611	IPR013210	IPR003591	IPR025875	IPR013101		IPR011009	IPR000719	IPR008271	IPR002290	IPR017441	IPR001245	IPR020635
orange1.1g003368m	Citrus sinensis	Armadillo	x	x	x	x			x	x		x	x
AC145220_5.1	Medicago truncatula	Aspartic peptidase domain	x	x	x	x			x	x	x	x	x
MA_10430603g0010	Picea abies	BURP	x	x	x				x	x	x	x	x
GSVIVT01000058001	Vitis vinifera	cupin	x	x	x				x	x	x	x	x	x
MDP0000261726	Malus domestica	Cyclin-like	x		x				x	x	x	x	x
MDP0000720974	Malus domestica	Cyclin-like	x	x	x				x	x	x	x	x
MDP0000385217	Malus domestica	Cyclophilin	x	x	x	x			x	x	x	x		x
PGSC0003DMP400052975	Solanum tuberosum	Di-trans-poly-cis-decaprenylcistransferase-like	x	x	x	x			x	x	x	x	x
MDP0000600203	Malus domestica	Kinesin motor domain	x	x	x				x	x	x	x	x	x
GSVIVT01010056001	Vitis vinifera	NA	x		x				x	x			x
PGSC0003DMP400001924	Solanum tuberosum	O-acyltransferase	x	x	x	x			x	x	x	x	x
MDP0000187218	Malus domestica	PHF5-like	x		x				x
MDP0000267318	Malus domestica	PHF5-like	x	x	x				x
AC159090_21.1	Medicago truncatula	Reverse transcriptase zinc-binding domain			x				x	x	x	x	x
MDP0000608268	Malus domestica	Ribonuclease H-like domain	x						x	x	x	x
MDP0000219444	Malus domestica	Ribonuclease H-like domain	x	x	x				x	x	x	x	x
PDK_30s981471g002	Phoenix dactylifera	Rossmann-like alpha/beta/alpha sandwich fold	x		x				x	x	x	x	x
MDP0000149401	Malus domestica	SAC domain	x		x				x
orange1.1g002857m	Citrus sinensis	Zinc finger, FYVE/PHD-type				x			x	x	x	x	x
evm_27.model.AmTr_v1.0_scaffold00029.382	Amborella trichopoda	no additional domain detected	x						x	x					x
evm_27.model.AmTr_v1.0_scaffold00007.354	Amborella trichopoda	no additional domain detected	x	x	x				x	x	x	x	x	x
evm_27.model.AmTr_v1.0_scaffold00010.374	Amborella trichopoda	no additional domain detected	x		x				x	x	x
evm_27.model.AmTr_v1.0_scaffold00010.400	Amborella trichopoda	no additional domain detected	x		x	x			x	x	x	x	x
evm_27.model.AmTr_v1.0_scaffold00022.150	Amborella trichopoda	no additional domain detected	x	x	x	x			x	x	x	x	x
evm_27.model.AmTr_v1.0_scaffold00029.380	Amborella trichopoda	no additional domain detected	x	x	x				x	x	x	x	x	x
evm_27.model.AmTr_v1.0_scaffold00029.389	Amborella trichopoda	no additional domain detected	x	x	x	x			x	x	x	x		x
evm_27.model.AmTr_v1.0_scaffold00065.10	Amborella trichopoda	no additional domain detected	x	x	x				x	x	x	x	x
evm_27.model.AmTr_v1.0_scaffold00065.9	Amborella trichopoda	no additional domain detected	x	x	x	x			x	x	x	x	x
evm_27.model.AmTr_v1.0_scaffold00067.101	Amborella trichopoda	no additional domain detected	x	x	x	x			x	x	x	x	x
evm_27.model.AmTr_v1.0_scaffold00092.116	Amborella trichopoda	no additional domain detected	x	x	x				x	x	x	x
AT2G24130.1	Arabidopsis thaliana	no additional domain detected	x	x					x	x	x		x
AT3G47090.1	Arabidopsis thaliana	no additional domain detected	x	x					x	x	x		x
AT3G47110.1	Arabidopsis thaliana	no additional domain detected	x	x					x	x	x		x
AT3G47570.1	Arabidopsis thaliana	no additional domain detected	x	x		x			x	x	x		x
AT3G47580.1	Arabidopsis thaliana	no additional domain detected	x	x					x	x	x		x
AT5G20480.1	Arabidopsis thaliana	no additional domain detected	x	x					x	x	x		x
AT5G39390.1	Arabidopsis thaliana	no additional domain detected		x					x	x	x		x
AT5G46330.1	Arabidopsis thaliana	no additional domain detected	x	x	x				x	x	x	x
Bradi1g01436.1	Brachypodium distachyon	no additional domain detected	x		x				x	x	x	x	x
Bradi1g01442.1	Brachypodium distachyon	no additional domain detected	x	x	x				x	x	x	x		x
Bradi1g29792.1	Brachypodium distachyon	no additional domain detected	x	x	x				x	x	x	x	x
Bradi1g32160.1	Brachypodium distachyon	no additional domain detected	x	x	x	x			x	x	x	x	x
Bradi1g37304.1	Brachypodium distachyon	no additional domain detected	x	x	x	x			x	x	x	x	x
Bradi1g47097.1	Brachypodium distachyon	no additional domain detected	x	x	x	x			x	x	x	x	x
Bradi1g47107.1	Brachypodium distachyon	no additional domain detected	x	x	x				x	x	x	x	x
Bradi1g47130.1	Brachypodium distachyon	no additional domain detected	x	x	x				x	x			x	x
Bradi1g47990.1	Brachypodium distachyon	no additional domain detected	x	x	x				x	x	x	x	x
Bradi1g78820.1	Brachypodium distachyon	no additional domain detected		x					x					x
Bradi2g00490.1	Brachypodium distachyon	no additional domain detected	x	x	x	x			x
Bradi2g47253.1	Brachypodium distachyon	no additional domain detected	x		x	x			x	x	x	x	x	x
Bradi2g47256.1	Brachypodium distachyon	no additional domain detected		x	x	x			x	x	x	x	x
Bradi3g08070.1	Brachypodium distachyon	no additional domain detected	x	x	x				x	x	x	x	x
Bradi3g08075.1	Brachypodium distachyon	no additional domain detected	x	x	x				x	x	x	x	x
Bradi3g10600.1	Brachypodium distachyon	no additional domain detected	x	x	x	x			x	x			x	x
Bradi3g16430.1	Brachypodium distachyon	no additional domain detected	x	x	x				x	x	x		x
Bradi3g48760.1	Brachypodium distachyon	no additional domain detected	x	x	x	x			x	x	x	x	x
Bradi3g48790.1	Brachypodium distachyon	no additional domain detected	x	x	x				x	x		x	x
Bradi3g49640.1	Brachypodium distachyon	no additional domain detected	x	x	x	x			x	x	x	x	x
Bradi4g03650.1	Brachypodium distachyon	no additional domain detected	x	x	x				x	x	x	x	x
Bradi4g03660.1	Brachypodium distachyon	no additional domain detected	x	x	x				x	x	x	x	x
Bradi4g08280.1	Brachypodium distachyon	no additional domain detected	x			x			x
Bradi4g08300.1	Brachypodium distachyon	no additional domain detected	x		x	x			x	x	x	x	x	x
Bradi4g09817.1	Brachypodium distachyon	no additional domain detected	x	x	x				x	x	x	x	x	x
Bradi4g10987.1	Brachypodium distachyon	no additional domain detected	x	x	x				x	x	x	x	x	x
Bradi4g10997.1	Brachypodium distachyon	no additional domain detected	x	x	x				x	x	x	x	x	x
Bradi4g10997.2	Brachypodium distachyon	no additional domain detected	x	x	x				x	x	x	x	x	x
Bradi4g10997.3	Brachypodium distachyon	no additional domain detected	x	x	x				x	x	x	x	x	x
Bradi4g11740.1	Brachypodium distachyon	no additional domain detected	x	x	x				x	x			x	x
Bradi4g12990.1	Brachypodium distachyon	no additional domain detected	x	x	x				x	x	x	x
Bradi4g13190.1	Brachypodium distachyon	no additional domain detected		x	x				x	x	x	x	x
Bradi4g16070.1	Brachypodium distachyon	no additional domain detected		x	x	x			x	x			x	x
Bradi4g16090.1	Brachypodium distachyon	no additional domain detected	x	x	x				x
Bradi4g16120.1	Brachypodium distachyon	no additional domain detected	x	x	x				x
Bradi4g16130.1	Brachypodium distachyon	no additional domain detected	x	x	x				x	x			x	x
Bradi4g24410.1	Brachypodium distachyon	no additional domain detected	x	x	x	x			x	x	x	x	x
Bradi4g24430.1	Brachypodium distachyon	no additional domain detected	x	x	x	x			x	x	x	x	x
Bradi4g24450.1	Brachypodium distachyon	no additional domain detected		x					x	x			x	x
Bradi4g24457.1	Brachypodium distachyon	no additional domain detected	x	x	x				x	x	x	x	x
Bradi4g30560.1	Brachypodium distachyon	no additional domain detected	x	x	x	x			x	x	x	x	x
Bradi4g30827.1	Brachypodium distachyon	no additional domain detected	x	x	x				x	x	x	x	x	x
Bradi5g03040.1	Brachypodium distachyon	no additional domain detected		x					x	x	x
Bradi5g03960.1	Brachypodium distachyon	no additional domain detected	x	x	x				x	x	x	x
Bradi5g03977.1	Brachypodium distachyon	no additional domain detected	x	x	x				x	x	x	x
Bradi5g04000.1	Brachypodium distachyon	no additional domain detected	x	x	x				x	x	x	x
Bradi5g15027.1	Brachypodium distachyon	no additional domain detected	x	x	x				x	x	x	x
Bradi5g22620.1	Brachypodium distachyon	no additional domain detected	x	x	x				x	x	x	x	x
Bradi5g25117.1	Brachypodium distachyon	no additional domain detected	x	x	x				x	x	x	x	x
C.cajan_03222	Cajanus cajan	no additional domain detected	x						x	x	x	x	x	x
C.cajan_12050	Cajanus cajan	no additional domain detected		x	x				x	x	x	x	x
C.cajan_14541	Cajanus cajan	no additional domain detected	x	x	x				x	x	x	x	x
C.cajan_14776	Cajanus cajan	no additional domain detected	x		x				x	x	x	x	x
C.cajan_15749	Cajanus cajan	no additional domain detected	x	x	x				x	x	x	x
C.cajan_17680	Cajanus cajan	no additional domain detected		x	x	x			x	x	x	x	x
C.cajan_26011	Cajanus cajan	no additional domain detected	x	x	x	x			x	x	x	x
C.cajan_26264	Cajanus cajan	no additional domain detected	x	x	x				x	x	x	x	x
C.cajan_26649	Cajanus cajan	no additional domain detected	x	x	x	x			x	x	x	x	x
C.cajan_27903	Cajanus cajan	no additional domain detected	x	x	x	x			x	x	x	x	x
C.cajan_32297	Cajanus cajan	no additional domain detected	x						x	x	x	x
C.cajan_32298	Cajanus cajan	no additional domain detected	x	x	x				x	x	x	x	x
C.cajan_32308	Cajanus cajan	no additional domain detected	x		x				x	x	x	x
C.cajan_37400	Cajanus cajan	no additional domain detected	x						x	x	x	x
C.cajan_38525	Cajanus cajan	no additional domain detected	x	x	x				x	x	x	x	x
C.cajan_38526	Cajanus cajan	no additional domain detected	x		x				x	x	x	x	x
C.cajan_40497	Cajanus cajan	no additional domain detected	x	x	x				x	x	x	x	x
C.cajan_43494	Cajanus cajan	no additional domain detected	x	x	x				x	x	x	x
C.cajan_43910	Cajanus cajan	no additional domain detected	x						x	x	x	x	x
C.cajan_45205	Cajanus cajan	no additional domain detected		x	x				x	x	x	x	x	x
supercontig_112.36	Carica papaya	no additional domain detected	x	x	x				x	x	x	x	x	x
supercontig_19.169	Carica papaya	no additional domain detected	x	x	x	x			x	x	x	x	x
supercontig_19.192	Carica papaya	no additional domain detected	x	x	x				x	x	x	x	x
supercontig_386.6	Carica papaya	no additional domain detected	x	x	x	x			x	x	x	x	x	x
supercontig_46.193	Carica papaya	no additional domain detected	x	x	x				x	x	x	x	x
supercontig_596.1	Carica papaya	no additional domain detected	x	x	x				x	x	x	x	x	x
supercontig_602.1	Carica papaya	no additional domain detected	x	x	x				x				x
supercontig_7.107	Carica papaya	no additional domain detected	x	x	x				x	x	x	x	x
Ca_00409	Cicer arietinum	no additional domain detected			x				x	x	x	x	x
Ca_00410	Cicer arietinum	no additional domain detected	x		x				x	x	x	x	x
Ca_03312	Cicer arietinum	no additional domain detected	x		x	x			x	x	x	x	x
Ca_04037	Cicer arietinum	no additional domain detected	x		x				x	x	x	x	x	x
Ca_05166	Cicer arietinum	no additional domain detected	x		x				x	x	x	x
Ca_10652	Cicer arietinum	no additional domain detected	x						x	x	x	x
Ca_10656	Cicer arietinum	no additional domain detected	x						x	x	x	x	x
Ca_10657	Cicer arietinum	no additional domain detected	x		x	x			x	x
Ca_19509	Cicer arietinum	no additional domain detected	x		x				x	x	x	x	x
orange1.1g001544m	Citrus sinensis	no additional domain detected	x	x	x	x			x	x	x	x	x
orange1.1g001710m	Citrus sinensis	no additional domain detected	x	x	x	x			x	x	x	x	x	x
orange1.1g001738m	Citrus sinensis	no additional domain detected		x	x	x			x	x	x	x	x
orange1.1g001782m	Citrus sinensis	no additional domain detected	x	x	x				x	x	x	x	x
orange1.1g001794m	Citrus sinensis	no additional domain detected	x	x	x				x	x	x	x	x	x
orange1.1g001838m	Citrus sinensis	no additional domain detected	x	x	x	x			x	x			x	x
orange1.1g001858m	Citrus sinensis	no additional domain detected	x	x	x				x	x	x	x	x	x
orange1.1g001908m	Citrus sinensis	no additional domain detected		x	x				x	x	x	x	x
orange1.1g001974m	Citrus sinensis	no additional domain detected		x					x	x	x	x	x
orange1.1g001988m	Citrus sinensis	no additional domain detected	x	x	x	x			x	x	x	x	x
orange1.1g002021m	Citrus sinensis	no additional domain detected	x	x	x	x			x	x	x	x	x	x
orange1.1g002214m	Citrus sinensis	no additional domain detected	x		x	x			x	x	x	x	x	x
orange1.1g002376m	Citrus sinensis	no additional domain detected	x	x	x	x			x	x	x	x
orange1.1g002883m	Citrus sinensis	no additional domain detected	x						x	x	x	x	x	x
orange1.1g002892m	Citrus sinensis	no additional domain detected	x		x				x	x			x	x
orange1.1g002897m	Citrus sinensis	no additional domain detected	x		x	x			x	x	x	x	x
orange1.1g003301m	Citrus sinensis	no additional domain detected	x		x	x			x	x	x	x	x
orange1.1g003855m	Citrus sinensis	no additional domain detected	x		x	x			x	x	x	x	x
orange1.1g004218m	Citrus sinensis	no additional domain detected	x		x	x			x	x	x	x	x
orange1.1g005040m	Citrus sinensis	no additional domain detected			x				x	x	x	x	x
orange1.1g005045m	Citrus sinensis	no additional domain detected	x						x	x	x	x	x
orange1.1g005278m	Citrus sinensis	no additional domain detected	x		x				x	x	x	x	x	x
orange1.1g005760m	Citrus sinensis	no additional domain detected	x		x				x	x	x	x	x	x
orange1.1g007680m	Citrus sinensis	no additional domain detected	x			x			x	x	x	x
orange1.1g008012m	Citrus sinensis	no additional domain detected	x		x	x			x	x	x	x	x
orange1.1g010856m	Citrus sinensis	no additional domain detected	x		x				x	x			x	x
orange1.1g015202m	Citrus sinensis	no additional domain detected	x		x	x			x	x
orange1.1g035691m	Citrus sinensis	no additional domain detected	x			x			x	x	x	x	x
orange1.1g035895m	Citrus sinensis	no additional domain detected	x		x				x	x		x	x
orange1.1g036011m	Citrus sinensis	no additional domain detected	x	x	x				x	x	x	x	x
orange1.1g036152m	Citrus sinensis	no additional domain detected	x		x				x	x	x	x
orange1.1g036229m	Citrus sinensis	no additional domain detected	x	x	x				x	x	x	x	x
orange1.1g036266m	Citrus sinensis	no additional domain detected	x						x	x
orange1.1g036342m	Citrus sinensis	no additional domain detected	x		x	x			x	x	x	x
orange1.1g036754m	Citrus sinensis	no additional domain detected	x		x				x	x				x
orange1.1g036792m	Citrus sinensis	no additional domain detected	x						x	x			x	x
orange1.1g036879m	Citrus sinensis	no additional domain detected	x	x	x				x	x			x
orange1.1g037042m	Citrus sinensis	no additional domain detected	x	x	x				x	x	x	x	x	x
orange1.1g037275m	Citrus sinensis	no additional domain detected	x	x	x	x			x	x	x	x	x
orange1.1g037488m	Citrus sinensis	no additional domain detected	x		x	x			x	x		x		x
orange1.1g037916m	Citrus sinensis	no additional domain detected	x		x				x	x		x
orange1.1g038098m	Citrus sinensis	no additional domain detected	x		x	x			x	x	x	x	x
orange1.1g038393m	Citrus sinensis	no additional domain detected	x	x	x	x			x	x
orange1.1g038612m	Citrus sinensis	no additional domain detected	x	x	x				x	x			x
orange1.1g039290m	Citrus sinensis	no additional domain detected	x	x	x				x	x	x	x	x
orange1.1g039514m	Citrus sinensis	no additional domain detected	x	x	x				x	x			x	x
orange1.1g039533m	Citrus sinensis	no additional domain detected	x	x	x	x			x	x		x	x	x
orange1.1g039720m	Citrus sinensis	no additional domain detected	x	x	x				x	x	x	x	x	x
orange1.1g039799m	Citrus sinensis	no additional domain detected	x						x	x	x	x	x
orange1.1g039925m	Citrus sinensis	no additional domain detected	x	x					x
orange1.1g039957m	Citrus sinensis	no additional domain detected	x		x	x			x	x
orange1.1g040294m	Citrus sinensis	no additional domain detected	x		x				x	x	x	x	x
orange1.1g040301m	Citrus sinensis	no additional domain detected	x		x				x	x			x
orange1.1g040392m	Citrus sinensis	no additional domain detected	x						x	x	x	x	x	x
orange1.1g040540m	Citrus sinensis	no additional domain detected	x	x	x	x			x	x				x
orange1.1g040702m	Citrus sinensis	no additional domain detected	x		x				x	x	x	x
orange1.1g040845m	Citrus sinensis	no additional domain detected	x		x				x	x	x	x	x	x
orange1.1g040849m	Citrus sinensis	no additional domain detected	x	x	x				x	x			x	x
orange1.1g041082m	Citrus sinensis	no additional domain detected	x	x	x	x			x	x	x	x
orange1.1g041089m	Citrus sinensis	no additional domain detected	x	x	x				x
orange1.1g041249m	Citrus sinensis	no additional domain detected	x		x				x	x		x
orange1.1g041479m	Citrus sinensis	no additional domain detected	x	x		x			x	x	x	x
orange1.1g041491m	Citrus sinensis	no additional domain detected	x						x	x	x	x	x
orange1.1g041632m	Citrus sinensis	no additional domain detected	x						x	x	x	x	x
orange1.1g041689m	Citrus sinensis	no additional domain detected	x						x	x	x	x	x	x
orange1.1g042075m	Citrus sinensis	no additional domain detected	x	x	x				x	x	x	x	x	x
orange1.1g042107m	Citrus sinensis	no additional domain detected	x						x	x	x	x
orange1.1g042568m	Citrus sinensis	no additional domain detected	x	x	x				x	x	x	x	x
orange1.1g042573m	Citrus sinensis	no additional domain detected	x		x	x			x	x			x
orange1.1g042634m	Citrus sinensis	no additional domain detected	x						x	x	x	x
orange1.1g042662m	Citrus sinensis	no additional domain detected	x		x				x				x
orange1.1g042766m	Citrus sinensis	no additional domain detected	x	x	x				x	x	x	x	x
orange1.1g042902m	Citrus sinensis	no additional domain detected	x		x	x			x	x	x	x
orange1.1g043900m	Citrus sinensis	no additional domain detected	x		x	x			x	x	x	x	x	x
orange1.1g043932m	Citrus sinensis	no additional domain detected	x	x					x	x	x	x	x
orange1.1g044428m	Citrus sinensis	no additional domain detected	x						x	x	x	x	x
orange1.1g045304m	Citrus sinensis	no additional domain detected	x		x				x	x			x
orange1.1g045449m	Citrus sinensis	no additional domain detected	x	x	x				x	x	x	x
orange1.1g045539m	Citrus sinensis	no additional domain detected	x	x	x				x	x	x	x	x
orange1.1g045798m	Citrus sinensis	no additional domain detected	x	x	x	x			x	x	x	x	x
orange1.1g046036m	Citrus sinensis	no additional domain detected	x						x			x		x
orange1.1g046112m	Citrus sinensis	no additional domain detected				x			x	x	x	x	x
orange1.1g046135m	Citrus sinensis	no additional domain detected	x						x	x	x
orange1.1g046199m	Citrus sinensis	no additional domain detected	x	x	x	x			x	x	x	x	x
orange1.1g046240m	Citrus sinensis	no additional domain detected	x	x					x	x	x	x	x	x
orange1.1g046340m	Citrus sinensis	no additional domain detected	x		x				x	x			x	x
orange1.1g046438m	Citrus sinensis	no additional domain detected	x		x				x	x	x	x	x
orange1.1g046544m	Citrus sinensis	no additional domain detected	x		x				x	x	x	x	x
orange1.1g046598m	Citrus sinensis	no additional domain detected	x	x	x				x	x	x	x	x
orange1.1g047196m	Citrus sinensis	no additional domain detected	x	x	x	x			x	x		x	x
orange1.1g047591m	Citrus sinensis	no additional domain detected	x	x	x				x	x	x	x	x	x
orange1.1g047705m	Citrus sinensis	no additional domain detected	x		x	x			x	x	x	x	x
orange1.1g047768m	Citrus sinensis	no additional domain detected		x	x				x	x	x	x	x
orange1.1g047800m	Citrus sinensis	no additional domain detected	x						x	x	x	x
orange1.1g048205m	Citrus sinensis	no additional domain detected	x		x				x	x	x	x	x
orange1.1g048430m	Citrus sinensis	no additional domain detected	x	x	x				x	x	x	x		x
Cc08_g08630	Coffea canephora	no additional domain detected	x	x	x				x	x				x	x
Cc10_g09090	Coffea canephora	no additional domain detected	x						x	x			x	x	x
Cc00_g00860	Coffea canephora	no additional domain detected	x	x	x				x	x	x	x	x	x
Cc00_g07080	Coffea canephora	no additional domain detected	x	x	x				x	x	x	x	x
Cc00_g07090	Coffea canephora	no additional domain detected	x		x	x			x	x	x	x	x
Cc00_g07100	Coffea canephora	no additional domain detected		x					x	x	x	x	x
Cc00_g07730	Coffea canephora	no additional domain detected	x		x				x	x	x	x	x
Cc00_g10000	Coffea canephora	no additional domain detected	x	x	x				x	x	x	x		x
Cc00_g10280	Coffea canephora	no additional domain detected	x						x	x	x	x	x	x
Cc00_g10290	Coffea canephora	no additional domain detected	x	x					x	x	x	x	x
Cc00_g10300	Coffea canephora	no additional domain detected	x	x					x	x
Cc00_g11270	Coffea canephora	no additional domain detected	x	x					x	x	x	x	x
Cc00_g11280	Coffea canephora	no additional domain detected	x	x					x	x	x	x	x
Cc00_g11940	Coffea canephora	no additional domain detected	x						x	x	x
Cc00_g12930	Coffea canephora	no additional domain detected	x						x	x			x	x
Cc00_g12960	Coffea canephora	no additional domain detected	x	x	x				x	x	x	x	x
Cc00_g13190	Coffea canephora	no additional domain detected	x	x	x	x			x	x	x	x	x
Cc00_g14080	Coffea canephora	no additional domain detected	x						x	x			x
Cc00_g14980	Coffea canephora	no additional domain detected	x		x	x			x	x	x	x	x
Cc00_g16550	Coffea canephora	no additional domain detected	x	x					x	x	x	x
Cc00_g16560	Coffea canephora	no additional domain detected	x	x	x				x	x	x	x	x
Cc00_g17350	Coffea canephora	no additional domain detected	x	x	x				x	x	x	x	x
Cc00_g19180	Coffea canephora	no additional domain detected	x	x	x				x	x	x	x
Cc00_g19660	Coffea canephora	no additional domain detected		x					x	x	x	x	x
Cc00_g20840	Coffea canephora	no additional domain detected	x	x					x	x	x	x	x
Cc00_g21320	Coffea canephora	no additional domain detected		x					x
Cc00_g22030	Coffea canephora	no additional domain detected	x		x	x			x	x	x	x
Cc00_g24410	Coffea canephora	no additional domain detected	x		x				x	x	x	x	x
Cc00_g26190	Coffea canephora	no additional domain detected	x		x				x	x	x	x
Cc00_g26530	Coffea canephora	no additional domain detected	x		x				x	x	x	x	x
Cc00_g26720	Coffea canephora	no additional domain detected	x		x				x	x	x	x	x
Cc00_g26830	Coffea canephora	no additional domain detected	x		x				x	x			x
Cc00_g27810	Coffea canephora	no additional domain detected	x	x	x				x	x	x	x	x
Cc00_g27850	Coffea canephora	no additional domain detected	x	x					x	x	x	x	x
Cc00_g27940	Coffea canephora	no additional domain detected	x						x	x	x	x	x	x
Cc00_g28060	Coffea canephora	no additional domain detected	x		x				x	x	x	x	x
Cc00_g28070	Coffea canephora	no additional domain detected	x		x				x				x
Cc00_g29550	Coffea canephora	no additional domain detected	x						x	x	x	x	x
Cc00_g30060	Coffea canephora	no additional domain detected	x						x	x	x	x	x
Cc00_g30100	Coffea canephora	no additional domain detected	x		x				x	x	x	x	x
Cc00_g30200	Coffea canephora	no additional domain detected	x		x				x	x	x	x
Cc00_g31830	Coffea canephora	no additional domain detected	x	x					x	x	x	x	x
Cc00_g32540	Coffea canephora	no additional domain detected	x		x				x	x	x	x	x
Cc00_g32630	Coffea canephora	no additional domain detected	x		x				x	x	x	x	x
Cc00_g33400	Coffea canephora	no additional domain detected	x						x	x	x	x	x
Cc00_g33620	Coffea canephora	no additional domain detected			x				x	x	x	x	x
Cc00_g34430	Coffea canephora	no additional domain detected	x	x					x
Cc00_g35350	Coffea canephora	no additional domain detected	x						x	x			x
Cc00_g35380	Coffea canephora	no additional domain detected	x						x	x	x	x	x
Cc00_g35390	Coffea canephora	no additional domain detected	x		x				x
Cc02_g06680	Coffea canephora	no additional domain detected	x		x				x	x	x	x	x
Cc02_g14770	Coffea canephora	no additional domain detected	x		x	x			x	x	x	x
Cc02_g14780	Coffea canephora	no additional domain detected	x	x	x				x	x	x	x
Cc02_g14790	Coffea canephora	no additional domain detected	x	x	x				x	x	x	x
Cc02_g14800	Coffea canephora	no additional domain detected	x	x	x				x	x	x	x
Cc02_g15240	Coffea canephora	no additional domain detected	x		x				x	x	x	x	x
Cc02_g15250	Coffea canephora	no additional domain detected	x		x	x			x	x
Cc02_g15270	Coffea canephora	no additional domain detected	x	x	x				x	x	x	x	x
Cc02_g15280	Coffea canephora	no additional domain detected	x	x	x				x	x	x	x	x	x
Cc02_g15290	Coffea canephora	no additional domain detected	x		x				x	x	x	x	x
Cc02_g15300	Coffea canephora	no additional domain detected	x		x				x	x	x	x	x
Cc02_g15310	Coffea canephora	no additional domain detected	x	x	x				x	x	x	x	x
Cc02_g15330	Coffea canephora	no additional domain detected	x		x				x	x	x	x	x
Cc02_g15360	Coffea canephora	no additional domain detected	x		x	x			x	x		x	x
Cc02_g15370	Coffea canephora	no additional domain detected	x						x					x
Cc02_g15450	Coffea canephora	no additional domain detected	x	x	x				x	x	x	x	x
Cc02_g16030	Coffea canephora	no additional domain detected	x						x	x	x	x	x
Cc02_g30790	Coffea canephora	no additional domain detected	x		x	x			x	x	x	x
Cc02_g31960	Coffea canephora	no additional domain detected	x	x	x	x			x					x
Cc03_g09260	Coffea canephora	no additional domain detected	x		x				x	x	x	x	x
Cc03_g13280	Coffea canephora	no additional domain detected	x	x					x	x			x	x
Cc03_g13300	Coffea canephora	no additional domain detected	x	x					x	x	x	x	x
Cc03_g13310	Coffea canephora	no additional domain detected	x	x					x	x			x
Cc03_g13330	Coffea canephora	no additional domain detected	x	x	x				x	x	x	x	x
Cc03_g13340	Coffea canephora	no additional domain detected	x						x	x				x
Cc03_g13350	Coffea canephora	no additional domain detected	x	x					x	x		x	x
Cc03_g14050	Coffea canephora	no additional domain detected	x	x					x
Cc04_g05260	Coffea canephora	no additional domain detected	x	x					x	x	x	x	x
Cc04_g14410	Coffea canephora	no additional domain detected	x		x				x	x	x	x
Cc04_g14440	Coffea canephora	no additional domain detected		x	x	x			x	x	x	x	x
Cc04_g14470	Coffea canephora	no additional domain detected	x		x				x	x	x	x	x
Cc05_g00230	Coffea canephora	no additional domain detected	x						x	x	x	x	x
Cc05_g00250	Coffea canephora	no additional domain detected	x	x	x				x	x	x	x	x
Cc05_g00270	Coffea canephora	no additional domain detected	x	x	x				x	x			x
Cc05_g01480	Coffea canephora	no additional domain detected	x	x	x	x			x	x	x	x	x
Cc06_g14560	Coffea canephora	no additional domain detected	x						x	x	x	x	x
Cc06_g19510	Coffea canephora	no additional domain detected	x	x	x	x			x	x	x	x	x
Cc06_g20450	Coffea canephora	no additional domain detected	x						x	x	x
Cc08_g03580	Coffea canephora	no additional domain detected	x			x			x	x	x	x
Cc08_g03660	Coffea canephora	no additional domain detected	x	x	x				x	x	x	x
Cc08_g08110	Coffea canephora	no additional domain detected	x	x	x				x	x	x	x	x	x
Cc08_g08130	Coffea canephora	no additional domain detected				x			x	x	x	x	x	x
Cc08_g08650	Coffea canephora	no additional domain detected	x	x					x	x	x	x	x
Cc08_g08660	Coffea canephora	no additional domain detected	x	x					x	x	x	x	x
Cc08_g08690	Coffea canephora	no additional domain detected	x	x					x	x	x	x
Cc08_g08720	Coffea canephora	no additional domain detected	x	x					x	x	x	x
Cc08_g08750	Coffea canephora	no additional domain detected	x	x					x	x	x	x	x	x
Cc08_g08760	Coffea canephora	no additional domain detected	x	x					x	x	x	x	x	x
Cc08_g08770	Coffea canephora	no additional domain detected	x	x	x				x	x
Cc08_g08780	Coffea canephora	no additional domain detected	x	x					x
Cc08_g10170	Coffea canephora	no additional domain detected	x	x	x				x	x	x	x	x
Cc08_g10200	Coffea canephora	no additional domain detected	x	x	x				x	x	x	x
Cc08_g10210	Coffea canephora	no additional domain detected	x	x	x				x	x	x	x	x
Cc08_g10220	Coffea canephora	no additional domain detected	x	x	x				x	x			x	x
Cc08_g10230	Coffea canephora	no additional domain detected	x	x	x				x	x	x	x		x
Cc08_g10280	Coffea canephora	no additional domain detected	x		x				x	x	x	x	x
Cc08_g13330	Coffea canephora	no additional domain detected	x		x				x	x	x	x	x
Cc09_g05450	Coffea canephora	no additional domain detected	x	x	x				x					x
Cc09_g05470	Coffea canephora	no additional domain detected	x	x	x	x			x	x	x	x	x
Cc09_g05550	Coffea canephora	no additional domain detected	x	x	x				x	x	x	x	x
Cc09_g05580	Coffea canephora	no additional domain detected	x	x	x	x			x	x	x	x	x
Cc09_g05600	Coffea canephora	no additional domain detected	x	x	x	x			x	x	x	x	x
Cc09_g05620	Coffea canephora	no additional domain detected	x	x	x	x			x	x	x	x	x
Cc09_g05650	Coffea canephora	no additional domain detected	x	x	x	x			x	x	x	x	x
Cc09_g05670	Coffea canephora	no additional domain detected	x	x	x	x			x	x	x	x	x
Cc09_g05700	Coffea canephora	no additional domain detected	x	x	x				x	x	x	x	x
Cc09_g05730	Coffea canephora	no additional domain detected	x	x	x				x	x	x	x	x
Cc09_g06080	Coffea canephora	no additional domain detected	x	x	x				x	x	x	x	x
Cc09_g06090	Coffea canephora	no additional domain detected	x	x	x				x	x	x	x	x
Cc09_g06830	Coffea canephora	no additional domain detected	x	x	x				x	x	x	x	x
Cc09_g06890	Coffea canephora	no additional domain detected		x	x				x	x			x
Cc09_g08240	Coffea canephora	no additional domain detected	x	x	x				x	x	x	x	x
Cc09_g08660	Coffea canephora	no additional domain detected	x	x	x				x	x	x	x	x	x
Cc09_g08830	Coffea canephora	no additional domain detected	x		x				x	x	x	x	x
Cc10_g09100	Coffea canephora	no additional domain detected		x	x				x	x	x	x	x
Cc10_g10450	Coffea canephora	no additional domain detected	x	x	x	x			x	x	x	x	x
Cc10_g12830	Coffea canephora	no additional domain detected		x	x				x	x	x	x	x
Cc10_g13950	Coffea canephora	no additional domain detected	x		x				x	x	x	x	x
Cc10_g13960	Coffea canephora	no additional domain detected	x	x	x	x			x	x	x	x	x
Cc10_g14950	Coffea canephora	no additional domain detected	x	x	x				x	x	x	x	x	x
Cc11_g00840	Coffea canephora	no additional domain detected	x						x	x	x	x	x
Cc11_g01600	Coffea canephora	no additional domain detected	x	x					x	x	x	x	x	x
Cc11_g02130	Coffea canephora	no additional domain detected	x		x				x	x	x	x	x
Cc11_g02170	Coffea canephora	no additional domain detected	x	x	x				x	x	x	x	x
Cc11_g02200	Coffea canephora	no additional domain detected	x		x				x	x	x	x		x
Cc11_g02650	Coffea canephora	no additional domain detected	x		x				x	x	x	x	x
Cc11_g02660	Coffea canephora	no additional domain detected	x						x	x	x	x	x
Cc11_g03030	Coffea canephora	no additional domain detected	x						x	x	x	x	x
Cc11_g07840	Coffea canephora	no additional domain detected	x	x	x				x	x	x	x	x
Cc11_g07850	Coffea canephora	no additional domain detected	x		x				x	x	x	x	x	x
Cc11_g07870	Coffea canephora	no additional domain detected	x	x	x				x	x	x	x	x
Cc11_g07880	Coffea canephora	no additional domain detected	x						x	x			x	x
Cc11_g07890	Coffea canephora	no additional domain detected	x	x	x				x	x	x	x	x
Cc11_g07900	Coffea canephora	no additional domain detected	x		x				x	x			x	x
Cc11_g07920	Coffea canephora	no additional domain detected	x	x	x				x					x
Cc11_g07940	Coffea canephora	no additional domain detected	x	x	x				x	x	x	x	x
Cc11_g07950	Coffea canephora	no additional domain detected	x	x	x				x	x	x	x	x
Cucsa.136600.1	Cucumis sativus	no additional domain detected	x	x	x				x	x	x	x	x
Cucsa.136610.1	Cucumis sativus	no additional domain detected	x	x					x	x	x	x	x
Cucsa.170700.1	Cucumis sativus	no additional domain detected	x		x	x			x	x	x	x	x
Cucsa.176230.1	Cucumis sativus	no additional domain detected			x	x			x	x	x	x	x
Cucsa.176240.1	Cucumis sativus	no additional domain detected	x	x	x				x	x	x	x	x
Cucsa.176250.1	Cucumis sativus	no additional domain detected	x	x	x				x	x	x	x	x
Cucsa.176260.1	Cucumis sativus	no additional domain detected	x		x	x			x	x	x	x	x	x
Cucsa.176280.1	Cucumis sativus	no additional domain detected	x		x				x	x	x	x	x
Cucsa.177340.1	Cucumis sativus	no additional domain detected	x	x	x				x	x	x	x	x
Cucsa.212970.1	Cucumis sativus	no additional domain detected	x	x	x				x	x	x	x	x
Cucsa.213000.1	Cucumis sativus	no additional domain detected	x		x				x	x	x	x	x
Cucsa.379410.1	Cucumis sativus	no additional domain detected	x						x	x	x	x	x
Cucsa.395810.1	Cucumis sativus	no additional domain detected	x	x	x				x	x	x	x	x	x
Cucsa.395820.1	Cucumis sativus	no additional domain detected	x	x	x	x			x	x	x	x	x	x
Cucsa.395830.1	Cucumis sativus	no additional domain detected	x	x	x				x	x	x	x	x	x
Cucsa.395840.1	Cucumis sativus	no additional domain detected	x	x	x				x	x	x	x	x
Glyma01g35561.1	Glycine max	no additional domain detected		x	x				x	x			x
Glyma02g36780.1	Glycine max	no additional domain detected	x	x	x	x			x	x	x	x	x
Glyma03g23780.1	Glycine max	no additional domain detected	x	x	x	x			x	x	x	x	x
Glyma03g23780.2	Glycine max	no additional domain detected	x		x				x	x	x	x	x
Glyma04g14695.1	Glycine max	no additional domain detected	x		x				x	x		x	x
Glyma04g40850.2	Glycine max	no additional domain detected	x						x	x	x	x
Glyma04g40870.1	Glycine max	no additional domain detected	x	x	x				x	x	x	x	x	x
Glyma05g25641.1	Glycine max	no additional domain detected	x	x	x	x			x	x	x	x	x
Glyma05g30450.1	Glycine max	no additional domain detected	x	x	x				x	x	x	x	x
Glyma06g13970.1	Glycine max	no additional domain detected	x	x	x	x			x	x	x	x	x	x
Glyma06g25110.1	Glycine max	no additional domain detected	x	x	x				x	x	x	x	x
Glyma07g17910.2	Glycine max	no additional domain detected		x					x	x	x	x	x
Glyma07g19180.1	Glycine max	no additional domain detected	x	x	x				x	x	x	x	x
Glyma08g13570.1	Glycine max	no additional domain detected	x	x	x				x	x	x	x	x
Glyma08g13580.1	Glycine max	no additional domain detected	x	x	x				x	x	x	x	x
Glyma09g05550.1	Glycine max	no additional domain detected		x	x				x	x	x	x	x
Glyma09g35011.1	Glycine max	no additional domain detected	x	x	x				x	x	x	x	x
Glyma09g35011.2	Glycine max	no additional domain detected	x	x	x				x	x	x	x
Glyma09g35090.2	Glycine max	no additional domain detected	x	x		x			x	x	x	x	x
Glyma09g35140.1	Glycine max	no additional domain detected	x	x	x	x			x	x	x	x	x
Glyma13g34310.2	Glycine max	no additional domain detected	x	x	x				x	x	x	x	x
Glyma13g34310.3	Glycine max	no additional domain detected		x	x				x	x	x	x	x
Glyma13g44850.1	Glycine max	no additional domain detected	x	x	x				x	x	x	x	x
Glyma13g44850.2	Glycine max	no additional domain detected	x	x	x				x	x	x	x	x
Glyma14g06570.1	Glycine max	no additional domain detected	x	x	x				x	x	x	x	x
Glyma14g06580.1	Glycine max	no additional domain detected	x	x	x				x	x	x	x
Glyma15g24620.1	Glycine max	no additional domain detected	x	x	x				x	x	x	x	x
Glyma17g07950.1	Glycine max	no additional domain detected	x	x	x	x			x	x	x	x	x
Glyma18g42770.2	Glycine max	no additional domain detected	x	x	x				x	x	x	x	x
Gorai.002G049100.1	Gossypium raimondii	no additional domain detected	x	x	x				x	x			x	x
Gorai.002G049400.1	Gossypium raimondii	no additional domain detected	x		x				x	x	x	x	x
Gorai.002G051100.1	Gossypium raimondii	no additional domain detected	x		x	x			x	x	x	x	x	x
Gorai.002G051300.1	Gossypium raimondii	no additional domain detected	x	x	x	x			x	x	x	x	x
Gorai.002G051500.1	Gossypium raimondii	no additional domain detected	x			x			x					x
Gorai.002G051700.1	Gossypium raimondii	no additional domain detected	x	x	x				x	x	x	x	x
Gorai.002G051900.1	Gossypium raimondii	no additional domain detected	x		x	x			x	x	x	x	x	x
Gorai.002G064300.1	Gossypium raimondii	no additional domain detected	x		x				x	x	x	x	x
Gorai.002G131000.1	Gossypium raimondii	no additional domain detected	x	x	x	x			x	x	x	x	x
Gorai.002G133000.1	Gossypium raimondii	no additional domain detected	x	x	x				x	x	x	x	x
Gorai.002G260200.1	Gossypium raimondii	no additional domain detected		x	x				x	x	x	x	x
Gorai.004G027800.1	Gossypium raimondii	no additional domain detected	x	x	x				x	x	x	x	x
Gorai.006G062800.1	Gossypium raimondii	no additional domain detected	x						x	x	x	x	x
Gorai.007G045900.1	Gossypium raimondii	no additional domain detected	x	x	x				x	x	x	x	x	x
Gorai.007G181000.1	Gossypium raimondii	no additional domain detected	x	x	x	x			x	x	x	x	x	x
Gorai.008G290200.1	Gossypium raimondii	no additional domain detected	x	x					x	x	x	x	x
Gorai.009G092700.1	Gossypium raimondii	no additional domain detected	x	x					x	x			x	x
Gorai.009G306900.1	Gossypium raimondii	no additional domain detected	x	x	x				x	x	x	x	x	x
Gorai.009G307100.1	Gossypium raimondii	no additional domain detected	x	x	x				x	x	x	x	x	x
Gorai.009G308400.1	Gossypium raimondii	no additional domain detected	x						x	x	x	x
Gorai.009G313800.1	Gossypium raimondii	no additional domain detected	x	x	x	x			x	x	x	x	x
Gorai.009G314000.1	Gossypium raimondii	no additional domain detected	x	x	x				x	x	x	x	x
Gorai.009G340400.1	Gossypium raimondii	no additional domain detected	x	x	x	x			x	x	x	x	x	x
Gorai.009G365300.1	Gossypium raimondii	no additional domain detected	x		x				x	x	x	x	x	x
Gorai.009G365900.1	Gossypium raimondii	no additional domain detected	x		x				x	x	x	x	x
Gorai.009G366000.1	Gossypium raimondii	no additional domain detected	x	x	x				x	x	x	x	x	x
Gorai.009G366200.1	Gossypium raimondii	no additional domain detected	x		x				x	x	x	x	x	x
Gorai.009G369800.1	Gossypium raimondii	no additional domain detected	x	x	x				x	x	x	x	x	x
Gorai.009G369800.2	Gossypium raimondii	no additional domain detected	x	x	x				x	x	x	x	x	x
Gorai.009G370000.1	Gossypium raimondii	no additional domain detected	x		x				x	x	x	x	x
Gorai.009G370300.1	Gossypium raimondii	no additional domain detected			x				x	x	x	x	x	x
Gorai.009G370700.1	Gossypium raimondii	no additional domain detected		x	x				x	x	x	x
Gorai.009G370900.1	Gossypium raimondii	no additional domain detected	x	x	x	x			x	x	x	x		x
Gorai.009G371100.1	Gossypium raimondii	no additional domain detected	x	x	x				x	x	x	x	x	x
Gorai.009G371300.1	Gossypium raimondii	no additional domain detected	x	x	x				x	x	x	x	x	x
Gorai.009G371600.1	Gossypium raimondii	no additional domain detected	x	x	x				x	x	x	x	x	x
Gorai.009G371900.1	Gossypium raimondii	no additional domain detected	x	x	x				x	x	x	x	x
Gorai.009G435400.1	Gossypium raimondii	no additional domain detected	x	x	x				x	x	x	x	x
Gorai.009G435600.1	Gossypium raimondii	no additional domain detected	x		x	x			x	x			x	x
Gorai.009G436200.1	Gossypium raimondii	no additional domain detected	x	x	x				x	x	x	x	x
Gorai.009G436300.1	Gossypium raimondii	no additional domain detected	x						x	x	x	x	x
Gorai.010G136200.1	Gossypium raimondii	no additional domain detected			x				x	x	x	x	x
Gorai.011G000900.1	Gossypium raimondii	no additional domain detected	x	x	x				x	x	x	x	x
Gorai.011G040400.1	Gossypium raimondii	no additional domain detected	x	x	x	x			x	x			x	x
Gorai.011G181600.1	Gossypium raimondii	no additional domain detected		x	x				x	x	x	x
Gorai.011G239600.1	Gossypium raimondii	no additional domain detected	x	x	x				x	x	x	x
Gorai.011G258200.1	Gossypium raimondii	no additional domain detected	x	x	x				x	x			x
Gorai.011G258400.1	Gossypium raimondii	no additional domain detected	x	x	x	x			x	x	x	x	x
Gorai.011G258500.1	Gossypium raimondii	no additional domain detected	x	x	x	x			x	x	x	x	x
Gorai.011G258600.1	Gossypium raimondii	no additional domain detected	x	x	x				x	x	x	x	x
Gorai.011G258700.1	Gossypium raimondii	no additional domain detected	x	x	x				x	x	x	x	x
Gorai.011G259100.1	Gossypium raimondii	no additional domain detected	x		x	x			x	x	x	x	x
Gorai.011G259200.1	Gossypium raimondii	no additional domain detected	x	x	x	x			x	x	x	x	x
Gorai.011G259300.1	Gossypium raimondii	no additional domain detected	x	x	x	x			x	x	x	x	x
Gorai.011G259300.2	Gossypium raimondii	no additional domain detected	x	x	x	x			x	x	x	x	x
Gorai.011G259500.1	Gossypium raimondii	no additional domain detected	x	x	x				x	x	x	x	x
Gorai.011G259800.1	Gossypium raimondii	no additional domain detected	x	x	x				x	x	x	x	x
Gorai.011G260200.1	Gossypium raimondii	no additional domain detected		x	x	x			x	x	x	x	x
Gorai.011G260200.2	Gossypium raimondii	no additional domain detected		x	x	x			x	x	x	x	x
Gorai.011G260300.1	Gossypium raimondii	no additional domain detected	x	x	x				x	x	x	x	x
Gorai.011G284100.1	Gossypium raimondii	no additional domain detected	x	x	x				x	x	x	x	x
Gorai.011G284200.1	Gossypium raimondii	no additional domain detected	x		x				x	x	x	x	x
Gorai.011G284300.1	Gossypium raimondii	no additional domain detected	x		x				x	x	x	x	x
Gorai.011G284400.1	Gossypium raimondii	no additional domain detected	x	x	x				x	x	x	x	x
Gorai.011G284600.1	Gossypium raimondii	no additional domain detected	x	x	x				x	x	x	x	x
Gorai.011G284800.1	Gossypium raimondii	no additional domain detected	x	x	x				x				x
Gorai.011G284900.1	Gossypium raimondii	no additional domain detected	x	x	x				x	x	x	x	x
Gorai.011G285100.1	Gossypium raimondii	no additional domain detected	x	x	x	x			x	x	x	x	x
Gorai.011G285300.1	Gossypium raimondii	no additional domain detected	x	x	x				x	x	x	x	x
Gorai.011G285400.1	Gossypium raimondii	no additional domain detected		x	x				x	x	x	x	x
Gorai.011G285500.1	Gossypium raimondii	no additional domain detected	x	x	x				x	x	x	x	x
Gorai.012G098700.1	Gossypium raimondii	no additional domain detected	x	x	x				x	x	x	x	x
Gorai.012G106100.1	Gossypium raimondii	no additional domain detected	x	x	x				x	x	x	x	x
Gorai.N016200.1	Gossypium raimondii	no additional domain detected	x						x	x	x	x
Gorai.N016600.1	Gossypium raimondii	no additional domain detected	x		x	x			x	x	x	x	x
AK249023.1	Hordeum vulgare	no additional domain detected	x	x	x				x	x	x	x	x
AK354198	Hordeum vulgare	no additional domain detected		x					x	x	x		x
AK355931	Hordeum vulgare	no additional domain detected	x						x	x	x		x
AK356115	Hordeum vulgare	no additional domain detected	x	x	x				x	x			x
AK362335	Hordeum vulgare	no additional domain detected	x						x	x	x	x	x
AK362805	Hordeum vulgare	no additional domain detected	x			x			x	x	x
AK364948	Hordeum vulgare	no additional domain detected	x						x	x	x		x
AK368869	Hordeum vulgare	no additional domain detected	x						x	x	x	x	x
AK368910	Hordeum vulgare	no additional domain detected	x	x					x	x	x		x
AK369464	Hordeum vulgare	no additional domain detected	x	x					x	x	x		x
AK370749	Hordeum vulgare	no additional domain detected	x						x	x	x
AK374394	Hordeum vulgare	no additional domain detected	x	x		x			x	x	x
AK376503	Hordeum vulgare	no additional domain detected	x	x					x	x	x
MLOC_10527.1	Hordeum vulgare	no additional domain detected	x	x	x				x	x		x	x	x
MLOC_10793.6	Hordeum vulgare	no additional domain detected	x	x					x	x	x		x
MLOC_11817.1	Hordeum vulgare	no additional domain detected	x	x	x				x	x	x	x	x
MLOC_13047.1	Hordeum vulgare	no additional domain detected	x	x	x				x	x	x	x	x
MLOC_14999.1	Hordeum vulgare	no additional domain detected	x	x	x				x	x	x	x	x
MLOC_16930.1	Hordeum vulgare	no additional domain detected	x	x	x	x			x	x	x	x	x
MLOC_18098.1	Hordeum vulgare	no additional domain detected	x	x					x	x	x		x
MLOC_20132.1	Hordeum vulgare	no additional domain detected		x	x				x	x	x	x	x
MLOC_3420.1	Hordeum vulgare	no additional domain detected	x	x					x	x	x		x
MLOC_3707.2	Hordeum vulgare	no additional domain detected	x	x					x	x	x		x
MLOC_37499.1	Hordeum vulgare	no additional domain detected	x	x					x	x	x		x
MLOC_44272.1	Hordeum vulgare	no additional domain detected	x	x	x	x			x	x	x	x	x
MLOC_44543.1	Hordeum vulgare	no additional domain detected	x	x	x				x	x	x	x	x
MLOC_51112.1	Hordeum vulgare	no additional domain detected	x	x	x	x			x	x	x	x	x
MLOC_54815.1	Hordeum vulgare	no additional domain detected	x	x	x				x	x	x	x	x
MLOC_55032.1	Hordeum vulgare	no additional domain detected	x	x	x	x			x	x	x	x	x
MLOC_55967.1	Hordeum vulgare	no additional domain detected	x	x					x	x	x
MLOC_56473.2	Hordeum vulgare	no additional domain detected	x	x	x				x	x	x	x	x
MLOC_58539.1	Hordeum vulgare	no additional domain detected	x	x	x				x	x	x	x
MLOC_60237.3	Hordeum vulgare	no additional domain detected	x	x	x	x			x	x	x	x	x
MLOC_61793.2	Hordeum vulgare	no additional domain detected	x	x	x				x	x	x	x
MLOC_61794.1	Hordeum vulgare	no additional domain detected	x	x	x				x	x	x	x
MLOC_65155.1	Hordeum vulgare	no additional domain detected	x	x	x	x			x	x	x	x	x
MLOC_65804.3	Hordeum vulgare	no additional domain detected	x	x	x	x			x	x	x	x	x
MLOC_72251.3	Hordeum vulgare	no additional domain detected	x	x	x				x	x	x	x	x
MLOC_75333.1	Hordeum vulgare	no additional domain detected	x	x	x				x	x	x	x
MLOC_80515.1	Hordeum vulgare	no additional domain detected	x	x	x	x			x	x	x	x	x
MLOC_81219.2	Hordeum vulgare	no additional domain detected	x	x					x	x	x		x
MLOC_9979.1	Hordeum vulgare	no additional domain detected	x		x	x			x	x	x	x	x
chr1.CM0442.100.r2.a	Lotus japonicus	no additional domain detected	x	x	x				x	x	x	x	x
chr1.CM0548.30.r2.a	Lotus japonicus	no additional domain detected	x	x	x				x	x	x	x	x
chr1.CM0578.80.r2.d	Lotus japonicus	no additional domain detected	x		x				x	x	x	x	x	x
chr2.CM0803.540.r2.m	Lotus japonicus	no additional domain detected	x	x	x				x	x	x	x	x
chr2.CM0803.550.r2.m	Lotus japonicus	no additional domain detected	x	x	x				x	x	x	x	x
chr2.CM0803.570.r2.m	Lotus japonicus	no additional domain detected	x	x	x				x	x	x	x	x
chr2.CM0803.590.r2.m	Lotus japonicus	no additional domain detected	x	x	x				x	x	x	x	x
chr6.CM0118.1130.r2.a	Lotus japonicus	no additional domain detected	x	x	x				x	x	x	x	x
chr6.CM1823.20.r2.a	Lotus japonicus	no additional domain detected	x		x				x	x			x
LjSGA_017567.1	Lotus japonicus	no additional domain detected	x		x	x			x	x	x	x	x
MDP0000527259	Malus domestica	no additional domain detected	x	x	x				x	x	x	x	x
MDP0000637704	Malus domestica	no additional domain detected	x	x	x				x	x			x	x	x
MDP0000118869	Malus domestica	no additional domain detected	x	x	x				x	x			x	x
MDP0000139316	Malus domestica	no additional domain detected	x	x	x				x	x			x	x
MDP0000143133	Malus domestica	no additional domain detected	x	x					x	x		x
MDP0000143776	Malus domestica	no additional domain detected	x	x	x				x	x	x	x	x	x
MDP0000145244	Malus domestica	no additional domain detected	x	x	x	x			x	x	x	x	x	x
MDP0000152131	Malus domestica	no additional domain detected	x	x					x
MDP0000152600	Malus domestica	no additional domain detected	x	x	x				x	x			x	x
MDP0000156607	Malus domestica	no additional domain detected	x	x					x					x
MDP0000167227	Malus domestica	no additional domain detected	x	x	x				x	x			x	x
MDP0000172170	Malus domestica	no additional domain detected	x	x	x				x	x			x	x
MDP0000174573	Malus domestica	no additional domain detected	x	x	x				x	x			x	x
MDP0000176782	Malus domestica	no additional domain detected		x					x
MDP0000182640	Malus domestica	no additional domain detected	x		x				x
MDP0000185226	Malus domestica	no additional domain detected	x		x				x	x	x	x	x	x
MDP0000194422	Malus domestica	no additional domain detected	x						x	x			x	x
MDP0000200978	Malus domestica	no additional domain detected	x						x	x			x
MDP0000204623	Malus domestica	no additional domain detected	x						x	x	x
MDP0000206973	Malus domestica	no additional domain detected	x	x	x				x	x	x	x	x
MDP0000208720	Malus domestica	no additional domain detected	x						x	x			x	x
MDP0000211491	Malus domestica	no additional domain detected	x	x					x	x			x	x
MDP0000215192	Malus domestica	no additional domain detected	x			x			x	x	x
MDP0000215194	Malus domestica	no additional domain detected	x	x	x				x	x	x	x	x	x
MDP0000218202	Malus domestica	no additional domain detected	x						x
MDP0000223133	Malus domestica	no additional domain detected	x						x	x		x
MDP0000229386	Malus domestica	no additional domain detected	x	x					x
MDP0000230964	Malus domestica	no additional domain detected	x						x	x	x	x	x	x
MDP0000231134	Malus domestica	no additional domain detected	x	x	x	x			x	x	x	x	x
MDP0000232662	Malus domestica	no additional domain detected	x	x	x				x				x
MDP0000254993	Malus domestica	no additional domain detected	x						x	x	x	x
MDP0000261421	Malus domestica	no additional domain detected	x	x	x				x	x				x
MDP0000262388	Malus domestica	no additional domain detected	x	x	x				x				x	x
MDP0000266687	Malus domestica	no additional domain detected	x	x					x	x		x
MDP0000268483	Malus domestica	no additional domain detected	x	x	x				x	x			x	x
MDP0000282367	Malus domestica	no additional domain detected	x	x	x				x	x	x	x	x
MDP0000283027	Malus domestica	no additional domain detected	x	x	x				x
MDP0000284678	Malus domestica	no additional domain detected	x	x	x				x					x
MDP0000286444	Malus domestica	no additional domain detected	x	x					x	x			x	x
MDP0000291298	Malus domestica	no additional domain detected	x		x				x	x	x	x	x	x
MDP0000301936	Malus domestica	no additional domain detected	x	x	x				x	x	x	x	x
MDP0000304597	Malus domestica	no additional domain detected	x						x	x		x
MDP0000308305	Malus domestica	no additional domain detected	x	x	x				x	x	x	x	x	x
MDP0000309850	Malus domestica	no additional domain detected	x	x	x				x	x	x	x	x
MDP0000315851	Malus domestica	no additional domain detected	x	x	x				x	x				x
MDP0000316086	Malus domestica	no additional domain detected	x	x	x				x	x	x	x	x
MDP0000322537	Malus domestica	no additional domain detected	x		x				x	x				x
MDP0000375264	Malus domestica	no additional domain detected	x		x				x	x	x	x	x
MDP0000385223	Malus domestica	no additional domain detected	x	x	x	x			x	x	x	x	x	x
MDP0000386073	Malus domestica	no additional domain detected	x		x				x	x	x	x	x
MDP0000396530	Malus domestica	no additional domain detected	x	x	x				x	x	x	x	x
MDP0000408810	Malus domestica	no additional domain detected	x	x	x				x	x			x	x
MDP0000415894	Malus domestica	no additional domain detected	x	x	x				x	x	x	x
MDP0000426363	Malus domestica	no additional domain detected	x	x	x				x	x	x	x	x
MDP0000430217	Malus domestica	no additional domain detected	x						x	x	x	x	x
MDP0000432656	Malus domestica	no additional domain detected	x		x				x	x	x	x
MDP0000433120	Malus domestica	no additional domain detected	x	x	x				x	x	x	x	x	x
MDP0000433305	Malus domestica	no additional domain detected	x		x				x	x	x	x	x
MDP0000441093	Malus domestica	no additional domain detected	x	x	x	x			x	x	x	x	x
MDP0000441099	Malus domestica	no additional domain detected		x	x	x			x	x	x	x	x
MDP0000456406	Malus domestica	no additional domain detected	x						x	x	x	x	x	x
MDP0000464977	Malus domestica	no additional domain detected	x						x	x	x	x	x	x
MDP0000472176	Malus domestica	no additional domain detected	x	x	x	x			x	x	x	x	x	x
MDP0000473154	Malus domestica	no additional domain detected	x	x	x				x	x	x	x	x
MDP0000475677	Malus domestica	no additional domain detected	x	x	x				x	x	x	x	x
MDP0000486790	Malus domestica	no additional domain detected	x	x	x				x	x	x	x	x
MDP0000489262	Malus domestica	no additional domain detected	x		x				x	x			x	x
MDP0000493266	Malus domestica	no additional domain detected		x	x	x			x	x	x	x	x
MDP0000493268	Malus domestica	no additional domain detected	x	x	x				x	x			x	x
MDP0000494400	Malus domestica	no additional domain detected	x	x	x				x	x	x	x	x
MDP0000503802	Malus domestica	no additional domain detected	x						x	x	x	x	x
MDP0000507714	Malus domestica	no additional domain detected	x	x	x				x	x	x	x
MDP0000512079	Malus domestica	no additional domain detected		x					x	x	x	x	x
MDP0000519067	Malus domestica	no additional domain detected	x	x					x	x	x	x	x
MDP0000519069	Malus domestica	no additional domain detected	x						x	x			x	x
MDP0000519072	Malus domestica	no additional domain detected	x	x	x				x	x	x	x	x
MDP0000525183	Malus domestica	no additional domain detected	x	x	x				x	x	x	x
MDP0000525602	Malus domestica	no additional domain detected	x	x	x				x	x	x	x	x
MDP0000552050	Malus domestica	no additional domain detected	x	x	x				x	x	x	x	x
MDP0000577544	Malus domestica	no additional domain detected	x	x	x				x	x	x	x	x
MDP0000579909	Malus domestica	no additional domain detected		x	x				x	x	x	x	x
MDP0000585438	Malus domestica	no additional domain detected	x	x	x				x	x	x	x	x
MDP0000600357	Malus domestica	no additional domain detected	x		x				x	x			x	x
MDP0000607420	Malus domestica	no additional domain detected	x		x				x	x			x	x
MDP0000609416	Malus domestica	no additional domain detected	x	x	x				x	x	x	x	x
MDP0000612208	Malus domestica	no additional domain detected		x	x	x			x	x	x	x	x	x
MDP0000612779	Malus domestica	no additional domain detected	x	x	x				x	x	x	x	x	x
MDP0000621946	Malus domestica	no additional domain detected	x		x				x	x	x	x	x
MDP0000622017	Malus domestica	no additional domain detected	x	x	x				x	x	x	x
MDP0000635582	Malus domestica	no additional domain detected	x			x			x	x	x	x	x
MDP0000636831	Malus domestica	no additional domain detected	x	x	x				x	x	x	x	x	x
MDP0000651272	Malus domestica	no additional domain detected	x						x	x	x	x	x
MDP0000658479	Malus domestica	no additional domain detected	x	x	x				x	x			x
MDP0000665385	Malus domestica	no additional domain detected	x						x	x			x	x
MDP0000672245	Malus domestica	no additional domain detected	x	x	x				x	x			x	x
MDP0000703418	Malus domestica	no additional domain detected	x	x	x				x	x	x	x	x
MDP0000707300	Malus domestica	no additional domain detected	x						x	x			x	x
MDP0000707827	Malus domestica	no additional domain detected	x	x	x				x	x	x	x	x
MDP0000710097	Malus domestica	no additional domain detected	x	x	x				x	x	x	x	x	x
MDP0000719681	Malus domestica	no additional domain detected		x	x	x			x	x	x	x	x
MDP0000760282	Malus domestica	no additional domain detected	x	x	x				x	x	x	x	x
MDP0000792856	Malus domestica	no additional domain detected	x	x	x				x	x	x	x		x
MDP0000830076	Malus domestica	no additional domain detected	x	x	x				x	x	x	x	x
MDP0000832081	Malus domestica	no additional domain detected	x		x				x	x	x	x
MDP0000876745	Malus domestica	no additional domain detected	x						x	x	x	x	x
MDP0000880657	Malus domestica	no additional domain detected	x		x				x	x	x	x	x
MDP0000898059	Malus domestica	no additional domain detected	x	x	x				x	x	x	x
MDP0000914598	Malus domestica	no additional domain detected	x	x	x				x	x	x	x	x
MDP0000921972	Malus domestica	no additional domain detected	x	x	x				x	x	x	x	x	x
cassava4.1_001694m	Manihot esculenta	no additional domain detected	x						x	x	x	x	x
cassava4.1_021364m	Manihot esculenta	no additional domain detected	x		x				x	x	x	x	x
cassava4.1_022800m	Manihot esculenta	no additional domain detected	x	x	x				x	x	x	x	x
cassava4.1_022977m	Manihot esculenta	no additional domain detected	x						x	x
cassava4.1_023021m	Manihot esculenta	no additional domain detected	x	x	x	x			x	x	x	x	x
cassava4.1_023793m	Manihot esculenta	no additional domain detected	x	x	x	x			x	x	x	x	x
cassava4.1_023968m	Manihot esculenta	no additional domain detected	x		x				x
cassava4.1_025435m	Manihot esculenta	no additional domain detected	x	x	x	x			x	x	x	x	x
cassava4.1_026823m	Manihot esculenta	no additional domain detected	x	x	x	x			x	x	x	x	x	x
cassava4.1_026955m	Manihot esculenta	no additional domain detected	x	x	x	x			x	x	x	x	x
cassava4.1_027458m	Manihot esculenta	no additional domain detected	x	x	x				x	x	x	x	x
cassava4.1_027671m	Manihot esculenta	no additional domain detected	x	x	x	x			x	x	x	x	x
cassava4.1_028195m	Manihot esculenta	no additional domain detected	x						x	x	x	x	x
cassava4.1_028345m	Manihot esculenta	no additional domain detected			x	x			x	x	x	x	x
cassava4.1_028695m	Manihot esculenta	no additional domain detected	x	x	x	x			x	x	x	x	x
cassava4.1_030844m	Manihot esculenta	no additional domain detected	x	x	x	x			x	x	x	x	x
cassava4.1_033267m	Manihot esculenta	no additional domain detected	x	x	x				x	x	x	x	x
AC159090_14.1	Medicago truncatula	no additional domain detected	x		x	x			x	x	x	x	x
AC159090_5.1	Medicago truncatula	no additional domain detected	x		x				x	x	x	x	x
AC233576_6.1	Medicago truncatula	no additional domain detected	x		x				x	x	x	x	x	x
contig_172026_1.1	Medicago truncatula	no additional domain detected	x		x				x	x			x
contig_22062_1.1	Medicago truncatula	no additional domain detected	x	x					x	x	x	x	x
contig_51820_1.1	Medicago truncatula	no additional domain detected		x	x	x			x	x	x	x	x
contig_55200_1.1	Medicago truncatula	no additional domain detected	x	x	x	x			x	x			x
contig_58115_1.1	Medicago truncatula	no additional domain detected	x		x				x	x	x	x	x	x
contig_75751_1.1	Medicago truncatula	no additional domain detected		x	x				x	x
contig_98900_3.1	Medicago truncatula	no additional domain detected	x		x				x	x	x	x	x
Medtr3g070220.1	Medicago truncatula	no additional domain detected	x	x	x				x	x	x	x	x
Medtr3g092360.1	Medicago truncatula	no additional domain detected	x						x	x			x	x
Medtr3g092390.1	Medicago truncatula	no additional domain detected	x	x	x				x	x	x	x	x	x
Medtr3g092420.1	Medicago truncatula	no additional domain detected	x	x	x				x	x	x	x	x	x
Medtr4g130390.1	Medicago truncatula	no additional domain detected	x	x	x	x			x	x	x	x	x
Medtr5g024450.1	Medicago truncatula	no additional domain detected	x	x					x	x	x	x	x
Medtr5g025850.1	Medicago truncatula	no additional domain detected	x	x	x				x	x	x	x	x
Medtr5g025860.1	Medicago truncatula	no additional domain detected	x	x	x	x			x	x	x	x	x
Medtr5g025890.1	Medicago truncatula	no additional domain detected	x	x					x	x	x	x
Medtr5g025930.1	Medicago truncatula	no additional domain detected	x	x					x	x	x	x	x
Medtr5g025950.1	Medicago truncatula	no additional domain detected	x	x	x				x	x	x	x	x
Medtr5g026000.1	Medicago truncatula	no additional domain detected	x	x					x	x	x	x	x
Medtr5g026010.1	Medicago truncatula	no additional domain detected		x					x	x	x	x	x
Medtr5g026150.1	Medicago truncatula	no additional domain detected	x	x	x				x	x	x	x	x
Medtr5g026160.1	Medicago truncatula	no additional domain detected	x	x	x	x			x	x	x	x	x
Medtr5g026200.1	Medicago truncatula	no additional domain detected	x						x	x	x	x	x
Medtr5g026760.1	Medicago truncatula	no additional domain detected		x					x	x	x	x	x
Medtr5g044680.1	Medicago truncatula	no additional domain detected	x	x	x				x	x	x	x	x
Medtr5g082270.1	Medicago truncatula	no additional domain detected	x	x	x				x	x	x	x	x
Medtr5g082290.1	Medicago truncatula	no additional domain detected	x	x	x	x			x	x	x	x	x
Medtr5g082420.1	Medicago truncatula	no additional domain detected	x	x	x				x	x	x	x	x
Medtr5g082460.1	Medicago truncatula	no additional domain detected	x	x	x	x			x	x	x	x	x
Medtr5g082920.1	Medicago truncatula	no additional domain detected	x	x	x	x			x	x	x	x	x
Medtr6g036780.1	Medicago truncatula	no additional domain detected	x	x	x				x	x	x	x	x
Medtr6g036790.1	Medicago truncatula	no additional domain detected	x	x	x				x	x	x	x	x
Medtr6g036840.1	Medicago truncatula	no additional domain detected	x	x	x	x			x	x	x	x	x
Medtr7g067530.1	Medicago truncatula	no additional domain detected	x	x		x			x	x	x	x	x
Medtr7g078340.1	Medicago truncatula	no additional domain detected	x	x	x				x	x	x	x	x
Medtr8g036870.1	Medicago truncatula	no additional domain detected		x					x	x	x
Medtr8g066700.1	Medicago truncatula	no additional domain detected		x	x				x	x	x	x	x
Medtr8g089200.1	Medicago truncatula	no additional domain detected	x	x	x				x	x	x	x	x
Medtr8g089210.1	Medicago truncatula	no additional domain detected	x	x	x				x	x	x	x	x
GSMUA_Achr10P23920_001	Musa acuminata	no additional domain detected		x	x				x	x	x	x	x
GSMUA_Achr10P28210_001	Musa acuminata	no additional domain detected	x	x	x				x	x	x	x
GSMUA_Achr2P15780_001	Musa acuminata	no additional domain detected	x	x					x	x	x	x	x	x
GSMUA_Achr2P19580_001	Musa acuminata	no additional domain detected	x	x	x				x	x	x	x
GSMUA_Achr4P05950_001	Musa acuminata	no additional domain detected	x	x	x				x	x	x	x	x
GSMUA_Achr4P07640_001	Musa acuminata	no additional domain detected	x	x	x				x	x	x	x
GSMUA_Achr4P30790_001	Musa acuminata	no additional domain detected	x	x	x	x			x	x	x	x	x
GSMUA_Achr5P04610_001	Musa acuminata	no additional domain detected	x						x	x	x	x
GSMUA_Achr5P06330_001	Musa acuminata	no additional domain detected	x	x	x				x	x	x	x
GSMUA_Achr5P06340_001	Musa acuminata	no additional domain detected	x	x	x				x	x	x	x		x
GSMUA_Achr5P06360_001	Musa acuminata	no additional domain detected	x	x	x				x	x				x
GSMUA_Achr5P24240_001	Musa acuminata	no additional domain detected	x	x	x				x	x	x	x	x
GSMUA_Achr6P19930_001	Musa acuminata	no additional domain detected	x	x	x	x			x	x	x	x
GSMUA_Achr6P33720_001	Musa acuminata	no additional domain detected	x	x	x				x	x	x	x
GSMUA_Achr7P13410_001	Musa acuminata	no additional domain detected	x	x	x				x	x	x	x		x
GSMUA_Achr7P13430_001	Musa acuminata	no additional domain detected	x	x	x	x			x	x	x	x	x
GSMUA_Achr7P16210_001	Musa acuminata	no additional domain detected	x		x				x	x	x	x	x
GSMUA_Achr8P26050_001	Musa acuminata	no additional domain detected	x	x	x				x	x	x	x
GSMUA_Achr9P13380_001	Musa acuminata	no additional domain detected	x	x	x				x	x	x	x	x
GSMUA_AchrUn_randomP27880_001	Musa acuminata	no additional domain detected	x	x	x				x	x			x	x
ITC1587_Bchr10_P30989	Musa balbisiana	no additional domain detected	x	x	x	x			x	x	x	x	x
ITC1587_Bchr10_P31375	Musa balbisiana	no additional domain detected	x	x	x				x	x	x	x
ITC1587_Bchr2_P04485	Musa balbisiana	no additional domain detected	x	x	x	x			x	x	x	x	x
ITC1587_Bchr2_P04832	Musa balbisiana	no additional domain detected	x	x	x				x	x	x	x	x
ITC1587_Bchr4_P08920	Musa balbisiana	no additional domain detected	x	x	x				x	x	x	x	x
ITC1587_Bchr4_P09056	Musa balbisiana	no additional domain detected		x	x				x	x	x	x	x
ITC1587_Bchr4_P11437	Musa balbisiana	no additional domain detected	x	x	x	x			x	x	x	x	x
ITC1587_Bchr5_P12068	Musa balbisiana	no additional domain detected	x	x	x				x	x	x	x	x
ITC1587_Bchr5_P12224	Musa balbisiana	no additional domain detected	x		x	x			x	x	x	x	x	x
ITC1587_Bchr5_P12225	Musa balbisiana	no additional domain detected	x	x	x				x	x			x
ITC1587_Bchr5_P12226	Musa balbisiana	no additional domain detected	x	x	x				x	x	x	x	x	x
ITC1587_Bchr5_P14289	Musa balbisiana	no additional domain detected	x	x	x				x	x	x	x	x
ITC1587_Bchr6_P18241	Musa balbisiana	no additional domain detected	x	x	x				x	x	x	x		x
ITC1587_Bchr6_P18242	Musa balbisiana	no additional domain detected		x					x	x	x	x		x
ITC1587_Bchr6_P18244	Musa balbisiana	no additional domain detected	x						x	x	x	x	x
ITC1587_Bchr7_P19793	Musa balbisiana	no additional domain detected	x	x	x				x	x			x	x
ITC1587_Bchr7_P19795	Musa balbisiana	no additional domain detected	x	x	x				x	x	x	x
ITC1587_Bchr7_P19796	Musa balbisiana	no additional domain detected	x	x	x	x			x	x	x	x	x
ITC1587_Bchr7_P20101	Musa balbisiana	no additional domain detected	x	x	x	x			x	x	x	x	x
ITC1587_Bchr8_P24337	Musa balbisiana	no additional domain detected	x	x	x				x	x	x	x	x
ITC1587_Bchr9_P26183	Musa balbisiana	no additional domain detected	x	x	x				x	x	x	x	x
ITC1587_BchrUn_random_P39676	Musa balbisiana	no additional domain detected	x	x	x				x	x			x	x
Os01g05640.1	Oryza sativa	no additional domain detected	x	x	x				x	x	x	x	x
Os01g05870.1	Oryza sativa	no additional domain detected	x	x	x				x	x	x	x	x
Os01g05940.1	Oryza sativa	no additional domain detected	x	x	x	x			x	x	x	x	x	x
Os01g05960.1	Oryza sativa	no additional domain detected	x	x	x				x	x	x	x	x
Os01g05980.1	Oryza sativa	no additional domain detected	x	x	x	x			x	x	x	x	x
Os01g33950.1	Oryza sativa	no additional domain detected	x	x	x				x	x	x	x	x
Os01g49920.1	Oryza sativa	no additional domain detected	x		x				x	x	x	x		x
Os02g01800.1	Oryza sativa	no additional domain detected	x	x	x	x			x	x	x	x	x
Os02g11930.1	Oryza sativa	no additional domain detected	x	x	x	x			x	x	x	x	x
Os02g11980.1	Oryza sativa	no additional domain detected	x	x	x				x	x	x	x	x
Os02g12010.1	Oryza sativa	no additional domain detected	x	x	x				x	x			x	x
Os02g12030.1	Oryza sativa	no additional domain detected	x	x	x				x	x	x	x	x
Os02g12400.1	Oryza sativa	no additional domain detected	x	x	x	x			x	x	x	x	x
Os02g12420.1	Oryza sativa	no additional domain detected	x		x				x	x	x	x	x	x
Os02g12440.1	Oryza sativa	no additional domain detected	x		x				x	x	x	x	x	x
Os02g12450.1	Oryza sativa	no additional domain detected	x	x	x				x	x	x	x	x
Os02g13780.1	Oryza sativa	no additional domain detected	x	x	x	x			x	x	x	x	x
Os02g30540.1	Oryza sativa	no additional domain detected	x	x	x				x	x	x	x	x
Os02g40180.1	Oryza sativa	no additional domain detected	x	x	x				x	x	x	x	x
Os02g40200.1	Oryza sativa	no additional domain detected	x	x	x	x			x	x	x	x	x
Os02g40240.1	Oryza sativa	no additional domain detected		x	x				x	x		x	x
Os02g40240.2	Oryza sativa	no additional domain detected		x	x				x	x		x	x
Os02g42370.1	Oryza sativa	no additional domain detected	x	x	x				x	x			x	x
Os04g03210.1	Oryza sativa	no additional domain detected	x		x				x	x	x	x	x
Os04g15630.1	Oryza sativa	no additional domain detected	x		x	x			x	x	x	x
Os04g15650.1	Oryza sativa	no additional domain detected	x			x			x	x	x	x
Os04g15660.1	Oryza sativa	no additional domain detected	x		x				x	x	x	x
Os06g08690.1	Oryza sativa	no additional domain detected	x	x	x				x	x	x	x	x
Os06g08710.1	Oryza sativa	no additional domain detected	x	x	x	x			x	x	x	x	x
Os06g16070.1	Oryza sativa	no additional domain detected	x	x	x				x	x	x	x	x	x
Os06g23190.1	Oryza sativa	no additional domain detected	x	x	x				x	x	x	x	x
Os06g38340.1	Oryza sativa	no additional domain detected	x	x	x	x			x	x	x	x	x
Os06g38490.1	Oryza sativa	no additional domain detected	x		x				x	x	x	x	x
Os06g38590.1	Oryza sativa	no additional domain detected	x	x	x	x			x	x	x	x	x
Os06g38650.1	Oryza sativa	no additional domain detected	x	x	x	x			x	x	x	x	x
Os06g38670.1	Oryza sativa	no additional domain detected	x	x	x				x	x	x	x	x
Os06g38730.1	Oryza sativa	no additional domain detected		x	x				x	x	x	x	x
Os06g38760.1	Oryza sativa	no additional domain detected	x	x	x	x			x	x	x	x	x
Os06g38780.1	Oryza sativa	no additional domain detected	x		x	x			x	x	x	x	x	x
Os06g38930.1	Oryza sativa	no additional domain detected	x	x	x	x			x	x	x	x	x	x
Os06g45630.1	Oryza sativa	no additional domain detected	x	x	x				x	x	x	x	x
Os07g03000.1	Oryza sativa	no additional domain detected	x	x	x				x	x	x	x	x
Os07g03990.1	Oryza sativa	no additional domain detected	x	x	x	x			x	x	x	x	x	x
Os07g14820.1	Oryza sativa	no additional domain detected	x	x		x			x	x	x	x
Os08g14940.1	Oryza sativa	no additional domain detected	x	x	x				x	x	x	x	x	x
Os08g14950.1	Oryza sativa	no additional domain detected	x	x		x			x	x	x	x	x
Os08g14990.1	Oryza sativa	no additional domain detected	x	x	x	x			x	x	x	x	x	x
Os08g24310.1	Oryza sativa	no additional domain detected	x	x	x				x	x	x	x	x
Os09g25540.1	Oryza sativa	no additional domain detected	x	x	x	x			x	x	x	x	x
Os10g13970.1	Oryza sativa	no additional domain detected	x	x	x				x	x	x	x	x	x
Os10g13970.2	Oryza sativa	no additional domain detected		x					x					x
Os10g18990.1	Oryza sativa	no additional domain detected	x						x	x	x	x	x
Os10g19160.1	Oryza sativa	no additional domain detected	x	x	x				x	x	x	x	x	x
Os10g22860.1	Oryza sativa	no additional domain detected		x	x				x	x	x		x
Os10g22890.1	Oryza sativa	no additional domain detected	x	x	x				x	x	x	x	x
Os11g07060.1	Oryza sativa	no additional domain detected	x	x	x				x	x	x	x	x
Os11g07060.2	Oryza sativa	no additional domain detected	x	x	x				x	x	x	x	x
Os11g07060.3	Oryza sativa	no additional domain detected	x	x	x				x	x	x	x	x
Os11g07060.4	Oryza sativa	no additional domain detected	x	x	x				x	x	x	x	x
Os11g07060.5	Oryza sativa	no additional domain detected	x	x	x				x	x	x	x	x
Os11g07100.1	Oryza sativa	no additional domain detected	x	x	x				x	x	x	x	x
Os11g07100.2	Oryza sativa	no additional domain detected	x	x	x				x	x	x	x	x
Os11g07120.1	Oryza sativa	no additional domain detected	x	x	x				x	x	x	x	x
Os11g07120.2	Oryza sativa	no additional domain detected	x	x	x				x	x	x	x	x
Os11g07140.1	Oryza sativa	no additional domain detected	x						x	x			x
Os11g07160.1	Oryza sativa	no additional domain detected	x	x	x	x			x	x	x	x	x
Os11g07170.1	Oryza sativa	no additional domain detected	x	x	x	x			x	x		x	x
Os11g07180.1	Oryza sativa	no additional domain detected	x	x	x	x			x	x	x	x
Os11g07200.1	Oryza sativa	no additional domain detected	x	x	x				x	x	x	x	x
Os11g07200.2	Oryza sativa	no additional domain detected	x	x	x				x	x	x	x	x
Os11g07225.1	Oryza sativa	no additional domain detected	x	x	x	x			x	x	x	x	x
Os11g07230.1	Oryza sativa	no additional domain detected	x	x	x				x	x	x	x	x	x
Os11g07230.2	Oryza sativa	no additional domain detected	x	x	x				x	x	x	x	x	x
Os11g07230.3	Oryza sativa	no additional domain detected	x	x	x				x	x	x	x	x	x
Os11g07240.1	Oryza sativa	no additional domain detected	x		x	x			x	x			x	x
Os11g07250.1	Oryza sativa	no additional domain detected	x	x	x				x	x	x	x	x
Os11g07260.1	Oryza sativa	no additional domain detected	x	x	x	x			x	x	x	x	x
Os11g07270.1	Oryza sativa	no additional domain detected	x	x	x	x			x	x
Os11g10310.1	Oryza sativa	no additional domain detected	x	x	x				x	x	x	x	x
Os11g29790.1	Oryza sativa	no additional domain detected	x	x	x				x	x	x	x
Os11g35500.1	Oryza sativa	no additional domain detected		x	x	x			x	x	x	x	x
Os11g36090.1	Oryza sativa	no additional domain detected	x	x	x	x			x	x	x	x	x	x
Os11g36140.1	Oryza sativa	no additional domain detected	x	x	x				x	x	x	x	x
Os11g36150.1	Oryza sativa	no additional domain detected	x	x	x				x	x	x	x	x
Os11g36160.1	Oryza sativa	no additional domain detected	x	x	x				x	x	x	x	x	x
Os11g36160.2	Oryza sativa	no additional domain detected	x	x					x
Os11g36180.1	Oryza sativa	no additional domain detected	x	x	x	x			x	x	x	x	x
Os11g36190.1	Oryza sativa	no additional domain detected	x		x				x	x	x	x	x
Os11g36190.2	Oryza sativa	no additional domain detected	x		x				x	x	x	x	x
Os11g40810.1	Oryza sativa	no additional domain detected	x		x	x			x	x	x	x	x
Os11g40890.1	Oryza sativa	no additional domain detected	x						x	x	x	x
Os11g40970.1	Oryza sativa	no additional domain detected	x	x	x				x	x	x	x	x
Os11g41100.1	Oryza sativa	no additional domain detected	x	x	x				x	x	x	x	x
Os11g46970.1	Oryza sativa	no additional domain detected		x	x	x			x	x		x	x	x
Os11g46980.1	Oryza sativa	no additional domain detected	x	x	x				x	x	x	x	x	x
Os11g47000.1	Oryza sativa	no additional domain detected	x		x	x			x	x	x	x	x
Os11g47030.1	Oryza sativa	no additional domain detected	x	x	x	x			x	x	x	x	x	x
Os11g47160.1	Oryza sativa	no additional domain detected	x	x	x	x			x	x			x	x
Os11g47180.1	Oryza sativa	no additional domain detected	x	x	x	x			x	x	x	x	x	x
Os11g47210.1	Oryza sativa	no additional domain detected	x		x	x			x	x	x	x	x	x
Os11g47240.1	Oryza sativa	no additional domain detected	x	x	x	x			x	x	x	x	x	x
Os11g47240.2	Oryza sativa	no additional domain detected		x					x	x	x	x		x
Os11g47290.1	Oryza sativa	no additional domain detected	x	x	x	x			x	x	x	x	x
Os11g47300.1	Oryza sativa	no additional domain detected	x	x	x				x	x	x	x	x
Os11g47310.1	Oryza sativa	no additional domain detected	x		x				x	x	x	x	x
Os12g31470.1	Oryza sativa	no additional domain detected	x	x	x				x	x	x		x	x
Os12g42520.1	Oryza sativa	no additional domain detected	x	x	x				x	x	x	x	x
Phvul.002G123200.1	Phaseolus vulgaris	no additional domain detected	x	x	x				x	x	x	x	x
Phvul.002G123500.1	Phaseolus vulgaris	no additional domain detected	x	x	x				x	x	x	x	x	x
Phvul.002G124200.1	Phaseolus vulgaris	no additional domain detected	x						x	x	x	x		x
Phvul.002G126600.1	Phaseolus vulgaris	no additional domain detected	x						x					x
Phvul.002G127800.1	Phaseolus vulgaris	no additional domain detected	x	x	x				x	x	x	x	x
Phvul.002G215100.1	Phaseolus vulgaris	no additional domain detected	x	x	x				x	x	x	x	x
Phvul.002G251400.1	Phaseolus vulgaris	no additional domain detected	x	x	x				x	x	x	x	x
Phvul.002G251700.1	Phaseolus vulgaris	no additional domain detected	x						x	x			x	x
Phvul.003G154000.1	Phaseolus vulgaris	no additional domain detected	x	x	x				x	x	x	x	x
Phvul.005G183300.1	Phaseolus vulgaris	no additional domain detected	x	x	x				x	x	x	x	x
Phvul.008G093200.1	Phaseolus vulgaris	no additional domain detected	x	x	x				x	x	x	x	x
Phvul.008G093200.2	Phaseolus vulgaris	no additional domain detected	x	x	x				x	x	x	x	x
Phvul.008G093200.3	Phaseolus vulgaris	no additional domain detected	x	x	x				x	x	x	x	x
Phvul.008G105600.1	Phaseolus vulgaris	no additional domain detected	x	x	x				x	x	x	x	x
Phvul.008G224900.1	Phaseolus vulgaris	no additional domain detected	x	x	x				x	x	x	x	x
Phvul.008G224900.2	Phaseolus vulgaris	no additional domain detected	x	x	x				x	x	x	x	x
Phvul.008G225000.1	Phaseolus vulgaris	no additional domain detected	x	x	x	x			x	x	x	x	x
Phvul.009G046600.1	Phaseolus vulgaris	no additional domain detected		x		x			x	x	x	x	x
Phvul.009G046900.1	Phaseolus vulgaris	no additional domain detected	x	x	x				x	x	x	x	x
Phvul.009G209200.1	Phaseolus vulgaris	no additional domain detected	x	x	x				x	x	x	x	x
PDK_30s730401g003	Phoenix dactylifera	no additional domain detected	x	x	x		x		x	x	x	x	x
PDK_30s1031121g002	Phoenix dactylifera	no additional domain detected			x				x	x	x	x	x
PDK_30s1037271g002	Phoenix dactylifera	no additional domain detected	x		x				x	x	x	x
PDK_30s1057541g001	Phoenix dactylifera	no additional domain detected	x						x	x	x	x	x
PDK_30s1057541g002	Phoenix dactylifera	no additional domain detected	x		x	x			x	x	x	x	x
PDK_30s1082091g001	Phoenix dactylifera	no additional domain detected	x	x	x				x	x	x	x	x
PDK_30s1088101g001	Phoenix dactylifera	no additional domain detected	x	x	x				x	x		x	x
PDK_30s65509118g001	Phoenix dactylifera	no additional domain detected	x	x	x	x			x	x	x	x	x	x
PDK_30s655351g001	Phoenix dactylifera	no additional domain detected	x	x	x				x	x	x	x	x	x
PDK_30s747252g001	Phoenix dactylifera	no additional domain detected	x						x	x			x	x
PDK_30s748781g001	Phoenix dactylifera	no additional domain detected	x						x	x			x	x
PDK_30s779251g006	Phoenix dactylifera	no additional domain detected	x	x	x				x	x	x	x	x
PDK_30s802551g001	Phoenix dactylifera	no additional domain detected	x		x				x				x
PDK_30s833341g002	Phoenix dactylifera	no additional domain detected	x	x	x				x	x	x	x	x
PDK_30s866171g001	Phoenix dactylifera	no additional domain detected	x	x	x	x			x	x	x	x	x
PDK_30s866171g002	Phoenix dactylifera	no additional domain detected	x		x				x	x	x	x	x	x
PDK_30s886321g001	Phoenix dactylifera	no additional domain detected	x		x				x	x	x
PDK_30s986381g001	Phoenix dactylifera	no additional domain detected	x		x	x			x	x	x	x	x
PDK_30s993581g003	Phoenix dactylifera	no additional domain detected	x	x	x	x			x	x	x	x	x
PDK_30s995121g001	Phoenix dactylifera	no additional domain detected	x		x				x	x		x	x
Pp1s188_58V6.1	Physcomitrella patens	no additional domain detected	x	x	x	x			x	x	x	x
Pp1s352_22V6.1	Physcomitrella patens	no additional domain detected	x	x	x				x	x	x	x
Pp1s48_171V6.1	Physcomitrella patens	no additional domain detected	x	x	x	x			x	x	x	x	x
Pp1s68_46V6.1	Physcomitrella patens	no additional domain detected	x	x	x	x			x	x	x	x	x	x
MA_10100042g0010	Picea abies	no additional domain detected	x	x	x				x	x
MA_10165349g0010	Picea abies	no additional domain detected	x						x	x	x	x	x
MA_10178643g0010	Picea abies	no additional domain detected	x		x				x	x	x	x		x
MA_10208485g0010	Picea abies	no additional domain detected		x	x				x	x	x	x	x
MA_10308598g0010	Picea abies	no additional domain detected		x	x	x			x	x	x	x	x	x
MA_10427884g0010	Picea abies	no additional domain detected		x	x	x			x	x			x	x
MA_10427884g0020	Picea abies	no additional domain detected	x						x	x	x	x	x	x
MA_10428901g0010	Picea abies	no additional domain detected	x						x	x	x	x	x
MA_10429479g0010	Picea abies	no additional domain detected	x		x				x	x	x	x	x
MA_10429479g0020	Picea abies	no additional domain detected	x		x				x	x	x	x	x
MA_10431203g0010	Picea abies	no additional domain detected	x		x				x	x	x	x
MA_10431265g0010	Picea abies	no additional domain detected	x						x	x	x	x
MA_10431286g0010	Picea abies	no additional domain detected	x	x					x	x	x	x	x
MA_10431971g0010	Picea abies	no additional domain detected	x	x	x				x	x	x	x		x
MA_10432629g0010	Picea abies	no additional domain detected	x	x	x	x			x	x	x	x
MA_10432629g0020	Picea abies	no additional domain detected	x	x	x				x	x	x	x
MA_10432793g0010	Picea abies	no additional domain detected	x	x	x				x	x	x	x	x
MA_10433707g0010	Picea abies	no additional domain detected	x	x	x				x	x	x	x	x
MA_10434425g0010	Picea abies	no additional domain detected	x						x	x	x	x
MA_10434950g0010	Picea abies	no additional domain detected	x		x				x	x	x	x	x
MA_10434950g0020	Picea abies	no additional domain detected	x	x	x				x	x	x	x	x	x
MA_10435013g0010	Picea abies	no additional domain detected		x	x				x	x	x	x	x	x
MA_10436418g0010	Picea abies	no additional domain detected	x		x				x				x
MA_10436851g0010	Picea abies	no additional domain detected	x		x				x	x	x	x	x	x
MA_10436913g0010	Picea abies	no additional domain detected	x		x				x	x	x	x	x
MA_10437059g0020	Picea abies	no additional domain detected	x	x	x				x	x	x	x	x
MA_11052g0010	Picea abies	no additional domain detected	x	x	x				x	x	x	x	x	x
MA_11096g0010	Picea abies	no additional domain detected	x		x				x	x	x	x	x
MA_1127885g0010	Picea abies	no additional domain detected	x	x	x				x	x	x	x	x
MA_11549g0010	Picea abies	no additional domain detected	x						x	x	x	x	x
MA_143497g0010	Picea abies	no additional domain detected	x		x	x			x				x
MA_14372g0010	Picea abies	no additional domain detected	x						x	x				x
MA_14489g0020	Picea abies	no additional domain detected	x	x	x				x	x	x	x
MA_150750g0010	Picea abies	no additional domain detected	x	x	x				x	x	x	x	x
MA_15189g0010	Picea abies	no additional domain detected				x			x	x	x	x
MA_153816g0010	Picea abies	no additional domain detected	x	x	x				x	x	x	x		x
MA_159836g0010	Picea abies	no additional domain detected	x		x				x	x	x	x	x
MA_160382g0020	Picea abies	no additional domain detected	x						x	x	x	x	x	x
MA_161278g0010	Picea abies	no additional domain detected	x	x	x	x			x	x	x	x	x
MA_161654g0010	Picea abies	no additional domain detected	x						x	x	x	x
MA_167033g0010	Picea abies	no additional domain detected	x	x	x	x			x	x	x	x	x	x
MA_168077g0010	Picea abies	no additional domain detected	x	x	x				x	x	x	x	x
MA_169541g0010	Picea abies	no additional domain detected	x			x			x	x		x
MA_170043g0010	Picea abies	no additional domain detected	x		x				x	x	x	x
MA_170288g0010	Picea abies	no additional domain detected	x		x				x	x	x	x	x
MA_266307g0020	Picea abies	no additional domain detected	x						x	x	x	x	x
MA_36083g0020	Picea abies	no additional domain detected	x	x	x	x			x	x	x	x	x	x
MA_37262g0010	Picea abies	no additional domain detected	x		x				x	x	x	x	x
MA_432315g0010	Picea abies	no additional domain detected	x						x	x			x
MA_45658g0010	Picea abies	no additional domain detected	x	x					x	x				x
MA_5599g0010	Picea abies	no additional domain detected	x	x	x				x
MA_66069g0010	Picea abies	no additional domain detected	x		x				x	x			x
MA_6701442g0010	Picea abies	no additional domain detected	x						x	x	x	x	x
MA_732066g0010	Picea abies	no additional domain detected	x		x				x	x	x	x	x
MA_74345g0010	Picea abies	no additional domain detected	x						x	x	x	x
MA_74823g0010	Picea abies	no additional domain detected	x	x	x				x	x				x
MA_76426g0010	Picea abies	no additional domain detected	x	x					x	x	x	x	x
MA_79011g0010	Picea abies	no additional domain detected	x		x	x			x	x			x	x
MA_8239g0010	Picea abies	no additional domain detected	x	x	x				x	x	x	x	x	x
MA_8317372g0010	Picea abies	no additional domain detected	x						x	x	x	x
MA_8726g0030	Picea abies	no additional domain detected	x	x		x			x	x	x	x
MA_942247g0010	Picea abies	no additional domain detected	x		x				x	x	x	x	x	x
MA_9559343g0010	Picea abies	no additional domain detected	x						x	x			x	x
MA_97035g0010	Picea abies	no additional domain detected	x	x	x	x			x	x	x	x	x
MA_9910710g0010	Picea abies	no additional domain detected	x		x				x	x			x
MA_9938781g0010	Picea abies	no additional domain detected	x	x	x	x			x	x			x	x
MA_9977626g0010	Picea abies	no additional domain detected	x	x	x				x	x
Potri.001G042500.1	Populus trichocarpa	no additional domain detected	x		x				x	x	x	x	x
Potri.003G150000.1	Populus trichocarpa	no additional domain detected	x		x				x	x	x	x	x
Potri.003G150000.2	Populus trichocarpa	no additional domain detected	x		x				x	x	x	x	x
Potri.003G150100.1	Populus trichocarpa	no additional domain detected	x	x	x				x	x	x	x	x	x
Potri.003G184100.1	Populus trichocarpa	no additional domain detected	x	x	x				x	x	x	x	x
Potri.004G060100.1	Populus trichocarpa	no additional domain detected	x	x	x	x			x	x	x	x	x
Potri.005G031300.1	Populus trichocarpa	no additional domain detected	x	x	x				x	x	x	x	x	x
Potri.005G031700.1	Populus trichocarpa	no additional domain detected	x	x	x				x	x	x	x	x	x
Potri.005G037400.1	Populus trichocarpa	no additional domain detected	x	x	x	x			x	x	x	x	x
Potri.005G080000.1	Populus trichocarpa	no additional domain detected	x	x					x	x	x	x	x
Potri.006G099000.1	Populus trichocarpa	no additional domain detected		x					x
Potri.006G099100.1	Populus trichocarpa	no additional domain detected	x	x	x				x	x	x	x	x
Potri.006G181200.1	Populus trichocarpa	no additional domain detected	x	x	x				x	x	x	x	x
Potri.006G273000.1	Populus trichocarpa	no additional domain detected	x		x	x			x	x	x	x	x
Potri.008G033700.1	Populus trichocarpa	no additional domain detected	x	x	x	x			x	x	x	x	x	x
Potri.008G033900.1	Populus trichocarpa	no additional domain detected	x	x					x	x	x	x	x
Potri.008G033900.2	Populus trichocarpa	no additional domain detected	x	x					x	x	x	x	x
Potri.008G034000.1	Populus trichocarpa	no additional domain detected	x	x	x				x	x	x	x	x
Potri.008G034000.2	Populus trichocarpa	no additional domain detected	x	x	x				x	x	x	x	x
Potri.010G228200.1	Populus trichocarpa	no additional domain detected	x	x	x				x	x	x	x	x
Potri.010G228300.1	Populus trichocarpa	no additional domain detected	x	x	x				x	x	x	x	x
Potri.011G068500.1	Populus trichocarpa	no additional domain detected	x	x	x	x			x	x	x	x		x
Potri.011G102700.1	Populus trichocarpa	no additional domain detected	x	x	x				x	x	x	x	x
Potri.011G102800.1	Populus trichocarpa	no additional domain detected	x	x	x				x	x	x	x	x
Potri.011G102900.1	Populus trichocarpa	no additional domain detected	x	x	x				x	x	x	x	x
Potri.011G102900.2	Populus trichocarpa	no additional domain detected	x	x	x				x	x	x	x	x
Potri.011G103000.1	Populus trichocarpa	no additional domain detected	x						x	x	x	x	x
Potri.011G140900.1	Populus trichocarpa	no additional domain detected		x	x				x	x	x	x	x
Potri.011G141000.1	Populus trichocarpa	no additional domain detected	x	x	x				x	x			x	x
Potri.012G044500.1	Populus trichocarpa	no additional domain detected	x	x	x	x			x	x	x	x	x
Potri.013G020900.1	Populus trichocarpa	no additional domain detected	x	x	x	x			x	x	x	x	x
Potri.013G133100.1	Populus trichocarpa	no additional domain detected			x				x	x	x	x	x
Potri.015G035200.1	Populus trichocarpa	no additional domain detected	x		x	x			x	x
Potri.015G037400.1	Populus trichocarpa	no additional domain detected	x	x	x				x	x	x	x	x
Potri.016G029900.1	Populus trichocarpa	no additional domain detected		x	x				x	x	x	x	x
Potri.016G030000.1	Populus trichocarpa	no additional domain detected				x			x	x	x	x	x
Potri.016G114400.1	Populus trichocarpa	no additional domain detected	x	x	x				x	x	x	x	x
Potri.017G115900.1	Populus trichocarpa	no additional domain detected	x	x	x				x	x	x	x	x
Potri.017G145200.1	Populus trichocarpa	no additional domain detected	x	x	x				x	x	x	x	x
Potri.017G151400.1	Populus trichocarpa	no additional domain detected	x	x	x				x	x	x	x	x
Potri.017G152200.1	Populus trichocarpa	no additional domain detected	x		x				x	x	x	x	x
Potri.017G152400.1	Populus trichocarpa	no additional domain detected	x						x	x	x	x	x
Potri.017G152500.1	Populus trichocarpa	no additional domain detected	x	x	x				x	x	x	x	x	x
Potri.017G152500.2	Populus trichocarpa	no additional domain detected	x	x	x				x	x	x	x	x
Potri.018G020000.1	Populus trichocarpa	no additional domain detected	x	x	x				x	x	x	x	x
Potri.018G103400.1	Populus trichocarpa	no additional domain detected	x	x	x				x	x	x	x	x
Potri.019G100900.1	Populus trichocarpa	no additional domain detected	x		x				x	x	x	x	x
Potri.T108900.1	Populus trichocarpa	no additional domain detected	x	x	x				x	x	x	x
Potri.T151000.1	Populus trichocarpa	no additional domain detected		x					x	x	x	x	x
Potri.T176800.1	Populus trichocarpa	no additional domain detected	x						x	x	x	x	x
Potri.T176800.2	Populus trichocarpa	no additional domain detected	x						x	x	x	x		x
Potri.T176800.3	Populus trichocarpa	no additional domain detected	x						x	x	x	x	x
27622.m000146	Ricinus communis	no additional domain detected	x	x		x			x	x	x		x
27732.m000285	Ricinus communis	no additional domain detected	x	x					x	x	x		x	x
28076.m000429	Ricinus communis	no additional domain detected	x	x					x	x	x		x
28612.m000124	Ricinus communis	no additional domain detected		x					x	x	x
28612.m000125	Ricinus communis	no additional domain detected	x						x	x	x		x	x
29489.m000178	Ricinus communis	no additional domain detected	x						x	x	x		x	x
29630.m000826	Ricinus communis	no additional domain detected	x	x					x	x	x			x
29636.m000754	Ricinus communis	no additional domain detected	x	x					x	x	x
29643.m000340	Ricinus communis	no additional domain detected	x	x					x	x	x		x
29669.m000819	Ricinus communis	no additional domain detected	x	x					x	x	x
29669.m000831	Ricinus communis	no additional domain detected	x	x					x	x	x
29669.m000833	Ricinus communis	no additional domain detected		x	x				x	x	x	x	x
29685.m000487	Ricinus communis	no additional domain detected	x	x		x			x	x
29685.m000489	Ricinus communis	no additional domain detected	x	x					x	x	x
29685.m000490	Ricinus communis	no additional domain detected	x						x	x	x
29687.m000578	Ricinus communis	no additional domain detected	x			x			x	x
29728.m000802	Ricinus communis	no additional domain detected	x	x					x	x	x		x
29728.m000804	Ricinus communis	no additional domain detected	x						x	x
29728.m000805	Ricinus communis	no additional domain detected	x	x					x	x	x		x	x
29745.m000369	Ricinus communis	no additional domain detected	x	x					x	x	x		x
29835.m000647	Ricinus communis	no additional domain detected	x	x					x	x	x		x
29841.m002899	Ricinus communis	no additional domain detected	x	x		x			x	x	x		x
29910.m000928	Ricinus communis	no additional domain detected	x	x					x	x	x
30071.m000435	Ricinus communis	no additional domain detected	x	x					x	x	x		x
30114.m000529	Ricinus communis	no additional domain detected	x	x					x	x	x		x
30131.m006882	Ricinus communis	no additional domain detected	x	x		x			x	x	x
30131.m007017	Ricinus communis	no additional domain detected	x	x					x	x	x		x
Millet_GLEAN_10000535	Setaria italica	no additional domain detected	x	x	x				x
Millet_GLEAN_10000537	Setaria italica	no additional domain detected	x	x					x	x	x	x	x	x
Millet_GLEAN_10000867	Setaria italica	no additional domain detected			x				x	x	x	x	x	x
Millet_GLEAN_10000874	Setaria italica	no additional domain detected	x		x	x			x	x	x	x	x	x
Millet_GLEAN_10002143	Setaria italica	no additional domain detected	x	x	x				x	x	x	x	x
Millet_GLEAN_10002390	Setaria italica	no additional domain detected		x	x	x			x	x	x	x	x
Millet_GLEAN_10003459	Setaria italica	no additional domain detected	x		x				x					x
Millet_GLEAN_10004422	Setaria italica	no additional domain detected	x	x	x	x			x	x	x	x	x
Millet_GLEAN_10004745	Setaria italica	no additional domain detected	x	x	x				x	x	x	x
Millet_GLEAN_10005369	Setaria italica	no additional domain detected	x	x					x	x	x
Millet_GLEAN_10007093	Setaria italica	no additional domain detected	x	x	x	x			x	x	x	x	x	x
Millet_GLEAN_10007094	Setaria italica	no additional domain detected	x	x	x				x	x	x	x	x
Millet_GLEAN_10007098	Setaria italica	no additional domain detected	x	x	x				x	x	x	x	x
Millet_GLEAN_10007491	Setaria italica	no additional domain detected	x	x	x				x	x	x	x	x
Millet_GLEAN_10007565	Setaria italica	no additional domain detected	x	x	x	x			x	x	x	x	x
Millet_GLEAN_10007568	Setaria italica	no additional domain detected	x	x	x	x			x	x	x	x	x
Millet_GLEAN_10007575	Setaria italica	no additional domain detected	x		x				x	x	x	x	x
Millet_GLEAN_10008745	Setaria italica	no additional domain detected	x	x	x	x			x	x	x	x	x
Millet_GLEAN_10011293	Setaria italica	no additional domain detected	x	x	x				x	x	x	x	x	x
Millet_GLEAN_10011616	Setaria italica	no additional domain detected	x	x	x				x	x	x	x	x
Millet_GLEAN_10013673	Setaria italica	no additional domain detected	x	x					x	x	x		x
Millet_GLEAN_10013816	Setaria italica	no additional domain detected	x	x	x				x	x	x	x	x
Millet_GLEAN_10013821	Setaria italica	no additional domain detected	x	x	x				x	x	x	x	x
Millet_GLEAN_10013885	Setaria italica	no additional domain detected	x	x	x	x			x	x	x	x	x
Millet_GLEAN_10017798	Setaria italica	no additional domain detected	x	x	x				x	x	x	x	x	x
Millet_GLEAN_10017799	Setaria italica	no additional domain detected	x	x	x	x			x	x	x	x	x	x
Millet_GLEAN_10017802	Setaria italica	no additional domain detected	x	x					x	x	x		x
Millet_GLEAN_10017803	Setaria italica	no additional domain detected	x						x				x
Millet_GLEAN_10017807	Setaria italica	no additional domain detected	x	x		x			x
Millet_GLEAN_10017811	Setaria italica	no additional domain detected	x						x	x	x	x	x
Millet_GLEAN_10018540	Setaria italica	no additional domain detected		x	x				x	x	x	x	x
Millet_GLEAN_10018541	Setaria italica	no additional domain detected	x	x		x			x	x	x		x
Millet_GLEAN_10018542	Setaria italica	no additional domain detected	x	x					x	x	x		x
Millet_GLEAN_10018858	Setaria italica	no additional domain detected	x	x	x				x	x	x	x	x	x
Millet_GLEAN_10018908	Setaria italica	no additional domain detected		x	x				x	x	x	x	x	x
Millet_GLEAN_10019178	Setaria italica	no additional domain detected	x	x	x				x	x	x	x	x	x
Millet_GLEAN_10019181	Setaria italica	no additional domain detected	x	x	x	x			x	x				x
Millet_GLEAN_10019574	Setaria italica	no additional domain detected	x	x	x	x			x	x	x	x	x
Millet_GLEAN_10019576	Setaria italica	no additional domain detected	x	x	x	x			x	x	x	x	x
Millet_GLEAN_10019580	Setaria italica	no additional domain detected	x						x	x	x	x	x
Millet_GLEAN_10019581	Setaria italica	no additional domain detected	x	x	x				x	x	x	x	x
Millet_GLEAN_10019582	Setaria italica	no additional domain detected	x		x				x	x	x	x
Millet_GLEAN_10019583	Setaria italica	no additional domain detected	x	x	x				x	x
Millet_GLEAN_10020576	Setaria italica	no additional domain detected	x	x	x	x			x	x	x	x	x
Millet_GLEAN_10023440	Setaria italica	no additional domain detected		x	x				x	x	x	x	x
Millet_GLEAN_10023553	Setaria italica	no additional domain detected	x	x	x				x	x	x	x
Millet_GLEAN_10023826	Setaria italica	no additional domain detected	x	x	x				x	x	x	x	x
Millet_GLEAN_10025867	Setaria italica	no additional domain detected	x	x					x	x	x		x
Millet_GLEAN_10026977	Setaria italica	no additional domain detected	x	x					x	x	x		x
Millet_GLEAN_10027170	Setaria italica	no additional domain detected	x						x	x	x	x	x
Millet_GLEAN_10027171	Setaria italica	no additional domain detected	x	x	x				x	x	x	x	x
Millet_GLEAN_10027172	Setaria italica	no additional domain detected	x	x	x				x	x	x	x	x
Millet_GLEAN_10028420	Setaria italica	no additional domain detected	x	x					x	x	x	x
Millet_GLEAN_10028422	Setaria italica	no additional domain detected	x	x	x	x			x	x	x	x	x
Millet_GLEAN_10028436	Setaria italica	no additional domain detected	x	x	x	x			x	x	x	x	x
Millet_GLEAN_10028441	Setaria italica	no additional domain detected	x	x	x	x			x	x	x	x	x	x
Millet_GLEAN_10028442	Setaria italica	no additional domain detected	x	x	x				x	x	x	x	x	x
Millet_GLEAN_10028446	Setaria italica	no additional domain detected	x	x	x				x	x	x	x	x	x
Millet_GLEAN_10028457	Setaria italica	no additional domain detected	x	x	x	x			x	x	x	x	x	x
Millet_GLEAN_10028471	Setaria italica	no additional domain detected	x	x	x	x			x	x	x	x	x	x
Millet_GLEAN_10028473	Setaria italica	no additional domain detected	x		x				x	x	x	x	x	x
Millet_GLEAN_10028507	Setaria italica	no additional domain detected	x						x	x
Millet_GLEAN_10028534	Setaria italica	no additional domain detected	x	x	x				x	x	x	x	x
Millet_GLEAN_10030177	Setaria italica	no additional domain detected	x	x					x	x	x		x
Millet_GLEAN_10030178	Setaria italica	no additional domain detected	x	x	x				x	x	x	x	x
Millet_GLEAN_10030373	Setaria italica	no additional domain detected	x	x	x				x	x	x	x	x	x
Millet_GLEAN_10033347	Setaria italica	no additional domain detected	x	x	x				x	x	x	x	x	x
Millet_GLEAN_10035187	Setaria italica	no additional domain detected	x		x				x	x	x	x	x	x
Millet_GLEAN_10036243	Setaria italica	no additional domain detected	x	x	x				x	x	x	x	x
Millet_GLEAN_10036856	Setaria italica	no additional domain detected	x	x	x				x	x	x	x	x
Millet_GLEAN_10038628	Setaria italica	no additional domain detected	x	x	x				x	x	x	x
Solyc02g031790.1.1	Solanum lycopersicum	no additional domain detected	x	x	x				x	x	x	x	x
Solyc02g063210.1.1	Solanum lycopersicum	no additional domain detected	x	x					x					x
Solyc02g068820.1.1	Solanum lycopersicum	no additional domain detected	x	x	x				x	x	x	x	x
Solyc02g072400.1.1	Solanum lycopersicum	no additional domain detected	x	x	x				x	x	x	x	x
Solyc02g072440.2.1	Solanum lycopersicum	no additional domain detected	x		x	x			x	x	x	x	x
Solyc02g072470.2.1	Solanum lycopersicum	no additional domain detected	x	x	x	x			x	x	x	x	x
Solyc02g072480.2.1	Solanum lycopersicum	no additional domain detected	x	x	x	x			x	x	x	x	x
Solyc03g006030.2.1	Solanum lycopersicum	no additional domain detected	x	x	x	x			x	x	x	x	x
Solyc03g006080.2.1	Solanum lycopersicum	no additional domain detected	x		x	x			x	x	x	x	x
Solyc03g006100.2.1	Solanum lycopersicum	no additional domain detected	x		x	x			x	x	x	x	x
Solyc03g019980.1.1	Solanum lycopersicum	no additional domain detected	x	x	x				x	x	x	x	x
Solyc03g096190.1.1	Solanum lycopersicum	no additional domain detected	x	x	x				x	x	x	x	x
Solyc03g098400.1.1	Solanum lycopersicum	no additional domain detected	x	x	x				x	x	x	x	x
Solyc03g118330.1.1	Solanum lycopersicum	no additional domain detected	x						x	x	x	x
Solyc04g009040.2.1	Solanum lycopersicum	no additional domain detected	x	x	x				x	x	x	x	x
Solyc04g009640.2.1	Solanum lycopersicum	no additional domain detected	x	x	x				x	x	x	x	x
Solyc04g012090.1.1	Solanum lycopersicum	no additional domain detected	x	x	x				x	x	x	x		x
Solyc04g012100.1.1	Solanum lycopersicum	no additional domain detected	x	x	x				x	x	x	x	x
Solyc04g012110.1.1	Solanum lycopersicum	no additional domain detected	x	x	x				x	x	x	x
Solyc04g012190.1.1	Solanum lycopersicum	no additional domain detected	x						x	x	x	x	x
Solyc04g014650.2.1	Solanum lycopersicum	no additional domain detected	x		x				x	x	x	x	x
Solyc04g014900.2.1	Solanum lycopersicum	no additional domain detected	x	x	x				x	x	x	x	x
Solyc04g015980.2.1	Solanum lycopersicum	no additional domain detected	x	x	x	x			x	x	x	x	x
Solyc06g005880.2.1	Solanum lycopersicum	no additional domain detected	x						x	x	x	x	x
Solyc06g006010.1.1	Solanum lycopersicum	no additional domain detected	x		x				x	x	x	x	x
Solyc06g006020.1.1	Solanum lycopersicum	no additional domain detected	x			x			x	x	x	x	x
Solyc06g006040.1.1	Solanum lycopersicum	no additional domain detected	x	x	x	x			x	x	x	x	x
Solyc06g048740.1.1	Solanum lycopersicum	no additional domain detected	x						x	x	x	x
Solyc06g076910.1.1	Solanum lycopersicum	no additional domain detected	x	x	x	x			x	x	x	x	x
Solyc07g005920.1.1	Solanum lycopersicum	no additional domain detected	x	x	x				x	x	x	x	x
Solyc07g006770.2.1	Solanum lycopersicum	no additional domain detected	x	x	x	x			x	x	x	x	x
Solyc07g018180.1.1	Solanum lycopersicum	no additional domain detected	x	x	x				x	x	x	x		x
Solyc07g018190.2.1	Solanum lycopersicum	no additional domain detected	x	x	x				x	x	x	x	x
Solyc08g075590.1.1	Solanum lycopersicum	no additional domain detected	x	x	x				x	x	x	x		x
Solyc08g075600.1.1	Solanum lycopersicum	no additional domain detected	x	x	x				x	x	x	x
Solyc08g075610.1.1	Solanum lycopersicum	no additional domain detected	x	x	x				x	x	x	x
Solyc10g085110.1.1	Solanum lycopersicum	no additional domain detected		x					x	x		x
Solyc10g085120.1.1	Solanum lycopersicum	no additional domain detected	x	x	x				x	x	x	x	x
Solyc11g020260.1.1	Solanum lycopersicum	no additional domain detected	x		x	x			x	x	x	x
Solyc12g008400.1.1	Solanum lycopersicum	no additional domain detected	x	x	x				x	x	x	x	x
PGSC0003DMP400001890	Solanum tuberosum	no additional domain detected	x	x	x	x			x	x	x	x	x
PGSC0003DMP400007448	Solanum tuberosum	no additional domain detected	x		x	x			x	x	x	x	x
PGSC0003DMP400009669	Solanum tuberosum	no additional domain detected	x	x	x				x	x		x	x
PGSC0003DMP400009672	Solanum tuberosum	no additional domain detected	x		x				x	x	x	x	x
PGSC0003DMP400010766	Solanum tuberosum	no additional domain detected	x	x	x	x			x	x	x	x
PGSC0003DMP400011521	Solanum tuberosum	no additional domain detected	x	x	x				x	x	x	x	x
PGSC0003DMP400013465	Solanum tuberosum	no additional domain detected		x					x					x
PGSC0003DMP400013466	Solanum tuberosum	no additional domain detected		x	x				x					x
PGSC0003DMP400013468	Solanum tuberosum	no additional domain detected	x		x				x	x	x	x		x
PGSC0003DMP400018283	Solanum tuberosum	no additional domain detected	x	x	x				x	x	x	x
PGSC0003DMP400018287	Solanum tuberosum	no additional domain detected	x		x				x	x	x	x	x
PGSC0003DMP400018288	Solanum tuberosum	no additional domain detected	x	x	x				x	x	x	x
PGSC0003DMP400018385	Solanum tuberosum	no additional domain detected	x						x	x	x	x	x
PGSC0003DMP400019825	Solanum tuberosum	no additional domain detected	x	x	x				x	x	x	x	x
PGSC0003DMP400020383	Solanum tuberosum	no additional domain detected	x		x				x	x	x	x	x	x
PGSC0003DMP400021139	Solanum tuberosum	no additional domain detected	x	x	x	x			x	x	x	x	x
PGSC0003DMP400022139	Solanum tuberosum	no additional domain detected	x		x	x			x	x	x	x	x
PGSC0003DMP400024589	Solanum tuberosum	no additional domain detected	x		x				x	x	x	x	x	x
PGSC0003DMP400024591	Solanum tuberosum	no additional domain detected	x						x	x			x	x
PGSC0003DMP400024593	Solanum tuberosum	no additional domain detected	x						x	x
PGSC0003DMP400026483	Solanum tuberosum	no additional domain detected	x			x			x	x	x	x	x
PGSC0003DMP400026802	Solanum tuberosum	no additional domain detected	x	x	x				x	x	x	x	x
PGSC0003DMP400028022	Solanum tuberosum	no additional domain detected	x	x	x				x	x	x	x	x
PGSC0003DMP400031193	Solanum tuberosum	no additional domain detected	x	x	x	x			x	x	x	x	x
PGSC0003DMP400031430	Solanum tuberosum	no additional domain detected	x			x			x	x			x	x
PGSC0003DMP400032677	Solanum tuberosum	no additional domain detected	x	x	x	x			x	x	x	x	x
PGSC0003DMP400033119	Solanum tuberosum	no additional domain detected			x				x	x	x	x	x
PGSC0003DMP400033728	Solanum tuberosum	no additional domain detected	x	x	x				x	x	x	x	x
PGSC0003DMP400034396	Solanum tuberosum	no additional domain detected		x	x				x	x		x		x
PGSC0003DMP400034397	Solanum tuberosum	no additional domain detected	x	x	x				x	x		x
PGSC0003DMP400035977	Solanum tuberosum	no additional domain detected	x	x	x				x	x	x	x	x
PGSC0003DMP400036067	Solanum tuberosum	no additional domain detected	x	x		x			x	x	x	x	x
PGSC0003DMP400036213	Solanum tuberosum	no additional domain detected	x	x	x				x	x	x	x	x
PGSC0003DMP400036214	Solanum tuberosum	no additional domain detected	x	x	x				x	x	x	x	x
PGSC0003DMP400036215	Solanum tuberosum	no additional domain detected	x		x				x	x	x	x	x
PGSC0003DMP400036234	Solanum tuberosum	no additional domain detected	x	x	x				x	x	x	x	x	x
PGSC0003DMP400036469	Solanum tuberosum	no additional domain detected	x	x	x				x	x
PGSC0003DMP400038067	Solanum tuberosum	no additional domain detected	x		x				x	x	x	x		x
PGSC0003DMP400038069	Solanum tuberosum	no additional domain detected	x	x	x				x	x	x	x
PGSC0003DMP400040263	Solanum tuberosum	no additional domain detected	x		x	x			x	x	x	x	x
PGSC0003DMP400040765	Solanum tuberosum	no additional domain detected	x						x	x			x
PGSC0003DMP400040767	Solanum tuberosum	no additional domain detected	x						x	x		x	x
PGSC0003DMP400040769	Solanum tuberosum	no additional domain detected	x		x				x	x			x
PGSC0003DMP400040818	Solanum tuberosum	no additional domain detected	x	x	x				x	x	x	x	x
PGSC0003DMP400040855	Solanum tuberosum	no additional domain detected	x		x				x	x	x	x	x
PGSC0003DMP400040896	Solanum tuberosum	no additional domain detected	x	x	x	x			x	x	x	x	x
PGSC0003DMP400040902	Solanum tuberosum	no additional domain detected	x	x	x				x	x	x	x	x
PGSC0003DMP400040906	Solanum tuberosum	no additional domain detected	x	x	x	x			x	x	x	x	x
PGSC0003DMP400042232	Solanum tuberosum	no additional domain detected	x						x	x	x	x	x
PGSC0003DMP400044423	Solanum tuberosum	no additional domain detected		x					x	x
PGSC0003DMP400046472	Solanum tuberosum	no additional domain detected	x	x	x				x	x	x	x	x
PGSC0003DMP400046474	Solanum tuberosum	no additional domain detected	x	x	x	x			x	x	x	x	x
PGSC0003DMP400047977	Solanum tuberosum	no additional domain detected	x	x	x				x	x	x	x	x
PGSC0003DMP400049469	Solanum tuberosum	no additional domain detected	x						x	x	x	x	x
PGSC0003DMP400049470	Solanum tuberosum	no additional domain detected	x		x				x	x	x	x	x	x
PGSC0003DMP400049474	Solanum tuberosum	no additional domain detected	x		x				x	x	x	x	x
PGSC0003DMP400049476	Solanum tuberosum	no additional domain detected	x			x			x	x	x	x	x
PGSC0003DMP400049477	Solanum tuberosum	no additional domain detected	x	x	x				x	x	x	x	x
PGSC0003DMP400049564	Solanum tuberosum	no additional domain detected	x	x	x	x			x	x	x	x	x	x
PGSC0003DMP400049566	Solanum tuberosum	no additional domain detected	x	x	x	x			x	x	x	x	x
PGSC0003DMP400052731	Solanum tuberosum	no additional domain detected	x						x	x	x	x	x
PGSC0003DMP400057245	Solanum tuberosum	no additional domain detected	x		x				x	x			x	x
PGSC0003DMP400060295	Solanum tuberosum	no additional domain detected				x			x	x			x	x
PGSC0003DMP400065902	Solanum tuberosum	no additional domain detected	x						x	x				x
PGSC0003DMP400068815	Solanum tuberosum	no additional domain detected	x						x	x	x	x
Sb10g005840.1	Sorghum bicolor	no additional domain detected	x	x	x	x			x	x	x	x	x
Sb01g005880.1	Sorghum bicolor	no additional domain detected	x	x	x				x	x			x	x
Sb02g006230.1	Sorghum bicolor	no additional domain detected	x	x	x				x	x	x	x	x
Sb02g006240.1	Sorghum bicolor	no additional domain detected	x	x	x				x	x	x	x	x
Sb02g006250.1	Sorghum bicolor	no additional domain detected	x	x	x				x	x	x	x	x
Sb02g006260.1	Sorghum bicolor	no additional domain detected	x	x	x				x	x	x	x	x
Sb02g006310.1	Sorghum bicolor	no additional domain detected	x	x	x	x			x	x	x	x	x
Sb02g025040.1	Sorghum bicolor	no additional domain detected	x	x	x	x			x	x	x	x	x
Sb03g005740.1	Sorghum bicolor	no additional domain detected	x	x	x				x	x	x	x	x
Sb03g005780.1	Sorghum bicolor	no additional domain detected	x	x	x				x	x	x	x	x
Sb03g005800.1	Sorghum bicolor	no additional domain detected	x	x	x				x	x	x	x	x
Sb03g005900.1	Sorghum bicolor	no additional domain detected		x					x	x	x	x	x
Sb03g005903.1	Sorghum bicolor	no additional domain detected	x	x	x				x	x	x	x	x
Sb03g005920.1	Sorghum bicolor	no additional domain detected	x	x	x				x	x	x	x	x
Sb03g005930.1	Sorghum bicolor	no additional domain detected	x	x	x				x	x	x	x	x
Sb03g006100.1	Sorghum bicolor	no additional domain detected	x	x	x	x			x	x	x	x	x
Sb03g031895.1	Sorghum bicolor	no additional domain detected	x	x					x	x	x		x
Sb04g001470.1	Sorghum bicolor	no additional domain detected	x	x	x	x			x	x	x	x	x
Sb04g004040.1	Sorghum bicolor	no additional domain detected	x	x	x	x			x	x	x	x	x	x
Sb04g007480.1	Sorghum bicolor	no additional domain detected	x	x	x				x	x	x	x	x	x
Sb04g007490.1	Sorghum bicolor	no additional domain detected	x	x	x				x	x	x	x	x	x
Sb04g022050.1	Sorghum bicolor	no additional domain detected	x	x	x	x			x	x	x	x	x
Sb04g026010.1	Sorghum bicolor	no additional domain detected		x	x				x	x		x	x	x
Sb04g026260.1	Sorghum bicolor	no additional domain detected	x	x	x				x	x	x	x
Sb04g026260.2	Sorghum bicolor	no additional domain detected	x	x	x				x	x	x	x
Sb04g032380.1	Sorghum bicolor	no additional domain detected	x	x	x	x			x	x	x	x	x
Sb05g001640.1	Sorghum bicolor	no additional domain detected	x	x	x				x	x	x	x	x
Sb05g003250.1	Sorghum bicolor	no additional domain detected	x	x	x				x	x	x	x	x
Sb05g004560.1	Sorghum bicolor	no additional domain detected	x	x	x	x			x	x	x	x	x
Sb05g004660.1	Sorghum bicolor	no additional domain detected	x	x	x	x			x	x	x	x	x
Sb05g005490.1	Sorghum bicolor	no additional domain detected	x	x	x	x			x	x	x	x	x
Sb05g016900.1	Sorghum bicolor	no additional domain detected	x		x				x	x	x	x	x
Sb05g019490.1	Sorghum bicolor	no additional domain detected	x	x	x	x			x	x	x	x
Sb05g019510.1	Sorghum bicolor	no additional domain detected	x	x	x				x	x	x	x	x	x
Sb05g024520.1	Sorghum bicolor	no additional domain detected	x	x	x	x			x	x	x	x	x
Sb05g026010.1	Sorghum bicolor	no additional domain detected	x	x	x	x			x	x	x	x	x	x
Sb05g026040.1	Sorghum bicolor	no additional domain detected	x	x	x	x			x	x	x	x	x	x
Sb05g027130.1	Sorghum bicolor	no additional domain detected	x	x	x				x	x	x	x
Sb05g027140.1	Sorghum bicolor	no additional domain detected	x	x	x				x	x	x	x
Sb06g003120.1	Sorghum bicolor	no additional domain detected	x	x	x				x	x	x	x
Sb06g003130.1	Sorghum bicolor	no additional domain detected	x	x	x	x			x	x	x	x
Sb06g003140.1	Sorghum bicolor	no additional domain detected	x	x	x	x			x	x	x	x
Sb06g003150.1	Sorghum bicolor	no additional domain detected	x	x	x				x	x	x	x
Sb08g000770.1	Sorghum bicolor	no additional domain detected	x	x	x				x	x	x	x	x	x
Sb08g005400.1	Sorghum bicolor	no additional domain detected	x	x	x				x	x	x	x	x	x
Sb08g005450.1	Sorghum bicolor	no additional domain detected	x	x	x	x			x	x	x	x	x
Sb08g021940.1	Sorghum bicolor	no additional domain detected	x	x	x				x	x	x	x	x
Sb08g021950.1	Sorghum bicolor	no additional domain detected	x	x	x	x			x	x	x	x	x
Sb09g004960.1	Sorghum bicolor	no additional domain detected	x	x	x	x			x	x	x	x
Sb10g004760.1	Sorghum bicolor	no additional domain detected	x	x	x				x	x	x	x	x
Sb10g005850.1	Sorghum bicolor	no additional domain detected	x	x	x				x	x	x	x	x
Sb10g005860.1	Sorghum bicolor	no additional domain detected	x	x	x				x	x	x	x	x
Sb10g022860.1	Sorghum bicolor	no additional domain detected	x	x	x	x			x	x	x	x	x
Tc00_g004260	Theobroma cacao	no additional domain detected	x		x				x	x	x	x	x	x
Tc00_g035970	Theobroma cacao	no additional domain detected	x		x				x	x	x	x	x
Tc00_g050570	Theobroma cacao	no additional domain detected			x				x	x	x	x		x
Tc00_g050580	Theobroma cacao	no additional domain detected	x		x				x	x	x	x	x
Tc00_g050640	Theobroma cacao	no additional domain detected	x		x				x	x	x	x
Tc00_g058300	Theobroma cacao	no additional domain detected	x						x	x		x	x
Tc00_g058340	Theobroma cacao	no additional domain detected	x		x				x	x	x	x	x
Tc00_g062650	Theobroma cacao	no additional domain detected	x		x				x	x	x	x
Tc00_g062690	Theobroma cacao	no additional domain detected	x		x	x			x	x			x
Tc00_g075630	Theobroma cacao	no additional domain detected	x		x				x	x	x	x
Tc00_g080960	Theobroma cacao	no additional domain detected	x	x	x	x			x	x	x	x	x
Tc00_g081000	Theobroma cacao	no additional domain detected	x		x				x	x	x	x	x	x
Tc00_g081040	Theobroma cacao	no additional domain detected	x		x				x
Tc00_g081080	Theobroma cacao	no additional domain detected	x	x	x				x	x	x	x	x
Tc00_g081090	Theobroma cacao	no additional domain detected			x				x
Tc00_g081100	Theobroma cacao	no additional domain detected	x	x	x				x	x	x	x	x
Tc00_g081190	Theobroma cacao	no additional domain detected	x	x	x				x	x	x	x	x
Tc00_g081210	Theobroma cacao	no additional domain detected	x	x	x	x			x	x	x	x	x
Tc03_g016440	Theobroma cacao	no additional domain detected	x	x	x				x	x	x	x	x	x
Tc03_g016460	Theobroma cacao	no additional domain detected		x	x				x	x	x	x	x	x
Tc04_g015500	Theobroma cacao	no additional domain detected	x		x				x	x	x	x	x
Tc04_g022000	Theobroma cacao	no additional domain detected	x	x	x	x			x	x	x	x	x	x
Tc04_g022010	Theobroma cacao	no additional domain detected	x	x	x	x			x	x	x	x	x	x
Tc04_g022030	Theobroma cacao	no additional domain detected	x	x	x	x			x	x	x	x	x	x
Tc05_g002710	Theobroma cacao	no additional domain detected	x	x	x				x	x	x	x	x
Tc05_g002730	Theobroma cacao	no additional domain detected	x	x	x				x	x	x	x
Tc05_g004050	Theobroma cacao	no additional domain detected	x		x				x	x	x	x	x
Tc05_g016100	Theobroma cacao	no additional domain detected		x	x	x			x	x	x	x	x
Tc05_g022420	Theobroma cacao	no additional domain detected	x	x	x				x	x	x	x
Tc05_g026830	Theobroma cacao	no additional domain detected	x	x	x				x	x	x	x	x
Tc06_g000790	Theobroma cacao	no additional domain detected	x		x				x	x	x	x	x	x
Tc06_g004870	Theobroma cacao	no additional domain detected	x	x					x	x	x	x	x
Tc06_g004910	Theobroma cacao	no additional domain detected		x	x				x	x	x	x	x
Tc06_g013970	Theobroma cacao	no additional domain detected	x	x	x				x	x	x	x	x	x
Tc06_g014130	Theobroma cacao	no additional domain detected	x	x	x				x	x	x	x	x
Tc07_g009880	Theobroma cacao	no additional domain detected	x	x	x				x	x	x	x	x	x
Tc07_g010520	Theobroma cacao	no additional domain detected	x	x	x				x	x	x	x	x
Tc07_g010550	Theobroma cacao	no additional domain detected	x		x	x			x	x	x	x	x	x
Tc07_g010590	Theobroma cacao	no additional domain detected	x	x	x				x	x	x	x	x
Tc07_g010600	Theobroma cacao	no additional domain detected	x	x	x				x	x	x	x	x	x
Tc07_g010620	Theobroma cacao	no additional domain detected	x	x	x				x	x			x	x
Tc07_g011460	Theobroma cacao	no additional domain detected	x	x	x	x			x	x	x	x	x
Tc09_g014550	Theobroma cacao	no additional domain detected	x	x	x				x	x	x	x	x
Tc09_g030110	Theobroma cacao	no additional domain detected	x	x	x				x	x	x	x	x
Tc10_g001590	Theobroma cacao	no additional domain detected	x	x	x	x			x	x	x	x	x
Tc10_g001600	Theobroma cacao	no additional domain detected	x	x	x				x	x	x	x	x
Tc10_g001610	Theobroma cacao	no additional domain detected		x	x				x	x	x	x	x	x
Tc10_g001630	Theobroma cacao	no additional domain detected	x	x	x				x	x	x	x	x
Tc10_g001660	Theobroma cacao	no additional domain detected	x	x	x				x	x	x	x	x
Tc10_g001670	Theobroma cacao	no additional domain detected	x	x	x				x	x	x	x	x	x
Tc10_g001940	Theobroma cacao	no additional domain detected	x	x	x				x	x	x	x	x
Tc10_g001950	Theobroma cacao	no additional domain detected	x	x	x				x	x	x	x	x
Tc10_g001980	Theobroma cacao	no additional domain detected	x	x	x				x	x	x	x	x
Tc10_g008830	Theobroma cacao	no additional domain detected	x	x	x	x			x	x	x	x	x
Tc10_g011300	Theobroma cacao	no additional domain detected	x	x	x				x	x	x	x	x
GSVIVT01000055001	Vitis vinifera	no additional domain detected	x	x	x				x	x	x	x		x
GSVIVT01000819001	Vitis vinifera	no additional domain detected	x	x	x	x			x	x				x
GSVIVT01009394001	Vitis vinifera	no additional domain detected	x	x	x	x			x	x	x	x	x
GSVIVT01010040001	Vitis vinifera	no additional domain detected	x	x	x				x	x	x	x	x	x
GSVIVT01016039001	Vitis vinifera	no additional domain detected	x		x				x	x	x	x
GSVIVT01016054001	Vitis vinifera	no additional domain detected	x	x		x			x	x			x	x
GSVIVT01016080001	Vitis vinifera	no additional domain detected	x	x	x				x	x	x	x		x
GSVIVT01017518001	Vitis vinifera	no additional domain detected	x	x	x				x	x	x	x
GSVIVT01020729001	Vitis vinifera	no additional domain detected	x	x	x				x	x	x	x	x
GSVIVT01020730001	Vitis vinifera	no additional domain detected	x	x	x	x			x	x	x	x
GSVIVT01020732001	Vitis vinifera	no additional domain detected	x	x	x	x			x	x				x
GSVIVT01020735001	Vitis vinifera	no additional domain detected	x	x	x				x	x	x	x		x
GSVIVT01020897001	Vitis vinifera	no additional domain detected	x		x				x	x			x	x
GSVIVT01021635001	Vitis vinifera	no additional domain detected	x	x	x				x	x	x	x
GSVIVT01021636001	Vitis vinifera	no additional domain detected	x		x				x	x	x	x
GSVIVT01021645001	Vitis vinifera	no additional domain detected	x	x	x				x	x	x	x		x
GSVIVT01021647001	Vitis vinifera	no additional domain detected	x			x			x	x	x	x		x
GSVIVT01021648001	Vitis vinifera	no additional domain detected	x	x	x				x	x	x	x		x
GSVIVT01023658001	Vitis vinifera	no additional domain detected	x	x	x				x	x			x	x
GSVIVT01029148001	Vitis vinifera	no additional domain detected	x	x	x				x	x	x	x	x
GSVIVT01029149001	Vitis vinifera	no additional domain detected		x	x				x	x	x	x
GSVIVT01029281001	Vitis vinifera	no additional domain detected	x	x	x				x	x	x	x
GSVIVT01032848001	Vitis vinifera	no additional domain detected	x	x	x				x	x			x	x
GSVIVT01032850001	Vitis vinifera	no additional domain detected	x	x	x				x	x				x
GSVIVT01033977001	Vitis vinifera	no additional domain detected	x	x					x	x	x	x		x
GSVIVT01034122001	Vitis vinifera	no additional domain detected	x	x	x				x	x	x	x	x	x
GSVIVT01038699001	Vitis vinifera	no additional domain detected	x	x					x	x	x	x
GRMZM2G002569_P01	Zea mays	no additional domain detected	x						x	x	x		x
GRMZM2G002950_P01	Zea mays	no additional domain detected		x		x			x	x			x	x
GRMZM2G009770_P01	Zea mays	no additional domain detected	x	x		x			x	x	x		x	x
GRMZM2G012685_P01	Zea mays	no additional domain detected	x	x					x	x	x		x
GRMZM2G015406_P01	Zea mays	no additional domain detected	x	x	x				x	x	x	x	x
GRMZM2G026943_P02	Zea mays	no additional domain detected	x	x	x				x	x		x	x
GRMZM2G039665_P01	Zea mays	no additional domain detected	x	x					x	x			x
GRMZM2G040508_P01	Zea mays	no additional domain detected	x	x					x	x			x	x
GRMZM2G048801_P01	Zea mays	no additional domain detected	x	x		x			x	x	x		x
GRMZM2G071396_P01	Zea mays	no additional domain detected	x	x		x			x	x			x
GRMZM2G073884_P01	Zea mays	no additional domain detected	x			x			x	x	x
GRMZM2G084248_P01	Zea mays	no additional domain detected		x		x			x	x	x		x
GRMZM2G109830_P02	Zea mays	no additional domain detected	x	x					x	x
GRMZM2G123314_P01	Zea mays	no additional domain detected	x	x					x	x	x		x
GRMZM2G125263_P01	Zea mays	no additional domain detected	x	x					x	x	x
GRMZM2G127990_P01	Zea mays	no additional domain detected	x	x		x			x	x	x		x
GRMZM2G162829_P01	Zea mays	no additional domain detected	x	x		x			x	x	x		x	x
GRMZM2G171114_P01	Zea mays	no additional domain detected	x	x		x			x	x	x			x
GRMZM2G178753_P01	Zea mays	no additional domain detected	x	x					x	x	x
GRMZM2G316907_P01	Zea mays	no additional domain detected	x	x		x			x	x	x		x
GRMZM2G319307_P01	Zea mays	no additional domain detected	x						x	x	x
GRMZM2G322348_P01	Zea mays	no additional domain detected	x	x					x	x	x		x
GRMZM2G350793_P01	Zea mays	no additional domain detected	x	x					x	x	x		x	x
GRMZM2G360219_P01	Zea mays	no additional domain detected	x		x				x	x	x		x
GRMZM2G389948_P01	Zea mays	no additional domain detected	x	x					x	x	x		x
GRMZM2G421669_P01	Zea mays	no additional domain detected	x	x					x	x	x		x
GRMZM2G428370_P01	Zea mays	no additional domain detected	x	x					x	x	x		x
GRMZM2G429759_P05	Zea mays	no additional domain detected				x			x	x	x		x
GRMZM2G439799_P01	Zea mays	no additional domain detected	x	x					x	x	x
GRMZM2G453672_P01	Zea mays	no additional domain detected				x			x	x	x		x
GRMZM2G456669_P01	Zea mays	no additional domain detected	x	x					x	x	x		x
GRMZM2G463574_P01	Zea mays	no additional domain detected	x	x	x				x	x	x	x	x
GRMZM2G463580_P01	Zea mays	no additional domain detected	x	x					x	x	x		x
GRMZM2G702599_P02	Zea mays	no additional domain detected	x	x					x	x			x
GRMZM5G839644_P01	Zea mays	no additional domain detected	x	x		x			x	x			x	x
GRMZM5G851140_P01	Zea mays	no additional domain detected	x	x		x			x	x	x		x	x
