# Supplementary material for: Integration of decoy domains derived from protein targets of pathogen effectors into plant immune receptors is widespread
Source: New Phytol. 2016 Feb 5;210(2):618–26. doi: 10.1111/nph.13869 (PMC5067614; doi:10.1111/nph.13869)
Supplement: Supplementary file 4 — Table S3 The 90 putative integrated decoys identified [file NPH-210-618-s004.xls]

## Sheet: freq decoy
Table S3. The 90 putative integrated decoys identified
						Found (Cesari et al., 2014) in C-term of
		Interpro annotation	Interpro GO annotation	total NLR	Monocot/Dicot	RGA5	RRS1
signaling				32
	IPR011009	Protein kinase-like domain		11	Both	+	+
	IPR000719	Protein kinase domain	protein kinase activity GO:0004672	10	Both	+	+
	IPR002290	Serine/threonine/dual specificity protein kinase	protein kinase activity GO:0004672	3	Dicot	+
	IPR008271	Serine/threonine-protein kinas	protein kinase activity GO:0004672	3	Both	+
	IPR017441	Protein kinase, ATP binding site		2	Both	+
	IPR001245	Serine-threonine/tyrosine-protein kinase catalytic domain	protein kinase activity GO:0004672	2	Dicot	+
	IPR020635	Tyrosine-protein kinase		1	Dicot	+
Nucleotide/DNA-Binding				24
	IPR003656	Zinc finger, BED-type	DNA binding GO:0003677	9	Both
	IPR015300	DNA-binding pseudobarrel domain		3	Both
	IPR006936	ALOG domain		2	Dicot	+
	IPR003340	B3 DNA binding domain	DNA binding GO:0003677	2	Both
	IPR002156	Ribonuclease H domain	nucleic acid binding GO:0003676	2	Dicot		+
	IPR011991	Winged helix-turn-helix DNA-binding domain		2	Dicot		+
	IPR023780	Chromo domain		1	Dicot	+	+
	IPR016197	Chromo domain-like		1	Dicot	+	+
	IPR001827	Homeobox protein, antennapedia type	DNA binding GO:0003677	1	Dicot
	IPR001878	Zinc finger, CCHC-type	nucleic acid binding GO:0003676	1	Dicot
Transcription				20
	IPR003657	DNA-binding WRKY	transcription factor activity, sequence-specific DNA binding GO:0003700	10	Both	+	+
	IPR003441	NAC domain	DNA binding GO:0003677	3	Both	+
	IPR003822	Paired amphipathic helix	regulation of transcription, DNA-templated GO:0006355	3	Dicot
	IPR011525	Aux/IAA-ARF-dimerisation		2	Both
	IPR003311	AUX/IAA protein	regulation of transcription, DNA-templated GO:0006355	1	Monocot
	IPR011598	Myc-type, basic helix-loop-helix (bHLH) domain		1	Monocot
Oxidative metabolism				9
	IPR012336	Thioredoxin-like fold		3	Dicot	+
	IPR006045	Cupin 1	nutrient reservoir activity GO:0045735	1	Dicot
	IPR019191	Essential protein Yae1		1	Monocot
	IPR001929	Germin	manganese ion binding GO:0030145	1	Dicot
	IPR019780	Germin, manganese binding site		1	Dicot
	IPR019793	Peroxidases heam-ligand binding site		1	Monocot
	IPR013766	Thioredoxin domain		1	Dicot	+
Putative defense				6
	IPR001362	Glycoside hydrolase, family 32	hydrolyzing O-glycosyl compounds GO:0004553	1	Dicot
	IPR023296	Glycosyl hydrolase		1	Dicot
	IPR013189	Glycosyl hydrolase family 32		1	Dicot
	IPR013148	Glycosyl hydrolase family 32		1	Dicot
	IPR004326	Mlo-related protein	defense response GO:0006952	1	Dicot
	IPR008808	Powdery mildew resistance protein, RPW8 domain		1	Moss
Calcium signaling				6
	IPR000742	Epidermal growth factor-like domain	protein binding GO:0005515	3	Dicot
	IPR018247	EF-Hand 1, calcium-binding site		1	Dicot
	IPR002048	EF-hand domain	calcium ion binding GO:0005509	1	Dicot
	IPR011992	EF-hand domain pair		1	Dicot
Traduction				6
	IPR014039	Translation elongation factor EFTs/EF1B, dimerisation		4	Dicot		+
	IPR001816	Translation elongation factor EFTs/EF1B	translation elongation factor activity GO:0003746	1	Dicot		+
	IPR002715	Nascent polypeptide-associated complex NAC domain		1	Dicot
Secondary metabolism				4
	IPR006948	Allinase, C-terminal	carbon-sulfur lyase activity GO:0016846	2	Dicot
	IPR008238	Chorismate mutase, AroQ clas	chorismate mutase activity GO:0004106	1	Monocot
	IPR020822	Chorismate mutase, type II		1	Monocot
Miscellaneous				56
	IPR018170	Aldo/keto reductase		3	Dicot
	IPR007110	Immunoglobulin-like domain	protein binding GO:0005515	3	Monocot
	IPR009060	UBA-like	protein binding GO:0005515	3	Dicot		+
	IPR002885	Pentatricopeptide repeat		2	Dicot
	IPR019734	Tetratricopeptide repeat		2	Moss
	IPR013026	Tetratricopeptide repeat-containing domain		2	Moss
	IPR011990	Tetratricopeptide-like helical domain		2	Moss	+
	IPR012337	Ribonuclease H-like domain		2	Dicot	+	+
	IPR013785	Aldolase-type TIM barre		1	Dicot
	IPR000741	Fructose-bisphosphate aldolase	fructose-bisphosphate aldolase activity GO:0004332	1	Dicot
	IPR007052	CS domain		1	Dicot
	IPR012864	Cysteamine dioxygenase		1	Dicot
	IPR001441	Decaprenyl diphosphate synthase-like	transferase activity, transferring alkyl or aryl GO:0016765	1	Dicot
	IPR005828	General substrate transporter	transmembrane transporter activity GO:0022857	1	Dicot		+
	IPR000305	GIY-YIG nuclease superfamily		1	Dicot
	IPR000165	Glucoamylase	glucan 1,4-alpha-glucosidase activity GO:0004339	1	Dicot
	IPR023214	HAD-like domain		1	Dicot
	IPR008978	HSP20-like chaperone		1	Dicot
	IPR001229	Jacalin-like lectin domain		1	Monocot	+
	IPR001752	Kinesin motor domain	microtubule motor activity GO:0003777	1	Dicot
	IPR019821	Kinesin motor domain		1	Dicot
	IPR020846	Major facilitator superfamily domain		1	Dicot
	IPR008985	NA		1	Dicot
	IPR016196	NA		1	Dicot		+
	IPR016040	NAD(P)-binding domain		1	Dicot
	IPR001509	NAD-dependent epimerase/dehydratase	catalytic activity GO:0003824	1	Dicot
	IPR004240	Nonaspanin	integral component of membrane GO:0016021	1	Dicot
	IPR003653	Peptidase C48, SUMO/Sentrin/Ubl1	cysteine-type peptidase activity GO:0008234	1	Monocot
	IPR025886	Phloem protein 2-like		1	Monocot
	IPR001849	Pleckstrin homology domain		1	Dicot
	IPR009472	Protein of unknown function DUF1092		1	Dicot
	IPR021495	Protein of unknown function DUF3148		1	Dicot
	IPR015422	Pyridoxal phosphate-dependent transferase, major region, subdomain 2		1	Dicot
	IPR011051	RmlC-like cupin domain		1	Dicot
	IPR014710	RmlC-like jelly roll fold		1	Dicot
	IPR002625	Smr protein/MutS2 C-terminal		1	Dicot
	IPR012320	Stonin homology		1	Dicot
	IPR009737	Sucraseferredoxin-like		1	Dicot
	IPR023123	Tubulin, C-terminal		1	Dicot
	IPR008889	VQ		1	Monocot
	IPR015943	WD40/YVTN repeat-like-containing domain		1	Dicot
	IPR017986	WD40-repeat-containing domain		1	Dicot
	IPR013242	Retroviral aspartyl protease		1	Dicot	+	+
	IPR026960	Reverse transcriptase zinc-binding domain		1	Dicot		+
Césari, S., Bernoux, M., Moncuquet, P., Kroj, T., and Dodds, P.N. (2014). A novel conserved mechanism for plant NLR protein pairs: the “integrated decoy” hypothesis. Front Plant Sci. 5: 606.

## Sheet: Feuil1
IPR011009
IPR000719
IPR002290
IPR008271
IPR017441
IPR001245
IPR020635
IPR003656
IPR015300
IPR006936
IPR003340
IPR002156
IPR011991
IPR023780
IPR016197
IPR001827
IPR001878
IPR003657
IPR003441
IPR003822
IPR011525
IPR003311
IPR011598
IPR012336
IPR006045
IPR019191
IPR001929
IPR019780
IPR019793
IPR013766
IPR001362
IPR023296
IPR013189
IPR013148
IPR004326
IPR008808
IPR000742
IPR018247
IPR002048
IPR011992
IPR014039
IPR001816
IPR002715
IPR006948
IPR008238
IPR020822
IPR018170
IPR007110
IPR009060
IPR002885
IPR019734
IPR013026
IPR011990
IPR012337
IPR013785
IPR000741
IPR007052
IPR012864
IPR001441
IPR005828
IPR000305
IPR000165
IPR023214
IPR008978
IPR001229
IPR001752
IPR019821
IPR020846
IPR008985
IPR016040
IPR001509
IPR016196
IPR004240
IPR003653
IPR025886
IPR001849
IPR009472
IPR021495
IPR015422
IPR011051
IPR014710
IPR002625
IPR012320
IPR009737
IPR023123
IPR008889
IPR015943
IPR017986
IPR013242
IPR026960
