# Supplementary material for: Integration of decoy domains derived from protein targets of pathogen effectors into plant immune receptors is widespread
Source: New Phytol. 2016 Feb 5;210(2):618–26. doi: 10.1111/nph.13869 (PMC5067614; doi:10.1111/nph.13869)
Supplement: Supplementary file 5 — Table S4 Curated cloned plant R genes [file NPH-210-618-s005.xls]

## Sheet: Feuil1
Table S4. Curated cloned plant R genes
R Gene	Accession	Plant
R gene identified in this study as carrying an unusual domain
KR1	AAL56987.1	Glycine max
R1	AAL39063.1	Solanum demissum
R3a	AAW48299.1	Solanum tuberosum
R gene carrying a known unusual domain identified before this study
RRS1	NP_199339.2	Arabidopsis thaliana
CHS3/DAR4	AED92482	Arabidopsis thaliana
RPP2A	At4g19500	Arabidopsis thaliana
RPG5	ACG68417.1	Hordeum vulgare
RGA1	EU812563.1	Hordeum vulgare
Pi5-1	ACJ54697.1	Oryza sativa
Pik-1	ADZ48537.1	Oryza sativa
Pi-ta	AAK00132.1	Oryza sativa
RGA5/Pia	AGM61351	Oryza sativa
XA1	BAA25068.1	Oryza sativa
Fom-1	JX295632.1	Papaya
Lr10	AAQ01784.1	Triticum durum
R gene carrying no unusual domain as established in this study
Cre1	AAM94164.1	Aegilops tauschii
HRT	AAF36987.1	Arabidopsis thaliana
RAC1	AAS01763.1	Arabidopsis thaliana
RCY1	NP_001077963.1	Arabidopsis thaliana
RLM3	NP_001031652.1	Arabidopsis thaliana
RPM1	NP_187360.1	Arabidopsis thaliana
RPP1	NP_190034.2	Arabidopsis thaliana
RPP13	NP_190237.1	Arabidopsis thaliana
RPP4	NP_193420.2	Arabidopsis thaliana
RPP5	NP_193428.2	Arabidopsis thaliana
RPP8	NP_199160.1	Arabidopsis thaliana
Rps2	NP_194339.1	Arabidopsis thaliana
Rps4	NP_199338.1	Arabidopsis thaliana
RPS5	NP_172686.1	Arabidopsis thaliana
SSI4	AAN86124.1	Arabidopsis thaliana
ADR1	BAF00531	Arabidopsis thaliana
RGA2	AAQ01786.1	Arabidopsis thaliana
Hslpro	AAB48305.1	Beet
Bs2	AAF09256.1	Capsicum chacoense
FOM-2	ABB91438.1	Cucumis melo
prv	AGH33849.1	Cucumis melo
VAT	AIU36098	Cucumis melo
L,L1-L11,LH	AAD25976.1	Flax
Rps1-k-1	EU450800	Glycine max
Pl8	AAT08955.1	Helianthus annuus
MLA1	AAG37354.1	Hordeum vulgare
MLA10	AAQ55541.1	Hordeum vulgare
Mla12	AAO43441.1	Hordeum vulgare
MLA13	AAO16000.1	Hordeum vulgare
Mla6	ABI13384.1	Hordeum vulgare
Rdg2a	ADK47521.1	Hordeum vulgare
Dm3	AH007213.1	Lettuce
L6	AAA91022.1	Linum usitatissimum
M	AAB47618.1	Linum usitatissimum
P2	AAK28805.1	Linum usitatissimum
Rp1	AAD47197.1	Maize
Rxo1	AAX31149	Maize
N	BAD12594	Nicotiana glutinosa
Pi-2	ABC94597.1	Oryza sativa
Pi36	ABI64281.1	Oryza sativa
Pi37	ABI94578.1	Oryza sativa
Pi5-2	ACJ54698.1	Oryza sativa
Pi9	ABB88855.1	Oryza sativa
Pib	BAA76282.2	Oryza sativa
Pid3	ACN79514.1	Oryza sativa
Pikm	BAG72135.1	Oryza sativa
Pikm1-TS	BAG72136.1	Oryza sativa
Pikp-2	ADV58351.1	Oryza sativa
Pit	BAH20862.1	Oryza sativa
Piz-t	ABC94597	Oryza sativa
Piz-t	ABC73398.1	Oryza sativa
Xa21	BAE93933.1	Oryza sativa
Xa26	ABD84048.1	Oryza sativa
Xa27	AAY54165.1	Oryza sativa
Pb1	BAJ25849.1	Oryza sativa
Pik-2	HM048900.1	Oryza sativa
Gro 1-4	AAP44390.1	Potato
Rx2	CAB55838.1	Solanum acaule
Rpi-blb1	AAP86601.1	Solanum bulbocastanum
Rpi-blb2	AAZ95005.1	Solanum bulbocastanum
Bs4	AAR21295	Solanum lycopersicum
Hcr9-4E	AAT28196.1	Solanum lycopersicum
Hero	CAD29729	Solanum lycopersicum
I2	ABB00396	Solanum lycopersicum
Mi-1	AAC97933	Solanum lycopersicum
Mi1.2	AAC67238.1	Solanum lycopersicum
Mi-9	U159336.1	Solanum lycopersicum
Sw-5	AAG31017	Solanum lycopersicum
Tm-2	AAQ10735.1	Solanum lycopersicum
Tm-2a	AAQ10736.1	Solanum lycopersicum
NRC1	NP_001234202	Solanum lycopersicum
Prf	AAV80420	Solanum pimpinellifolium
Gpa2	AAF04603.1	Solanum tuberosum
Rx	CAB50786.1	Solanum tuberosum
RY-1	CAC82811.1	Solanum tuberosum subsp andigena
Cre3	AAC05834.2	Triticum aestivum
Lr1	ABS29034.1	Triticum aestivum
Lr21	ACO53397.1	Triticum aestivum
Pm3	AAQ96158.1	Triticum aestivum
RGA2	ACG63516.1	Triticum aestivum
Sr33/RGA1e	AGQ17390	Triticum aestivum
TmSr35	AGP75918.1	Triticum monococcum
