# Supplementary material for: Integration of decoy domains derived from protein targets of pathogen effectors into plant immune receptors is widespread
Source: New Phytol. 2016 Feb 5;210(2):618–26. doi: 10.1111/nph.13869 (PMC5067614; doi:10.1111/nph.13869)
Supplement: Supplementary file 6 — Table S5 Rice NLRs with integrated decoys and their neighborhood [file NPH-210-618-s006.xls]

## Sheet: rice decoy
Table S5. Rice NLRs with integrated decoys and their neighborhood
	Additionnal domain
Gene	Accession	InterPro annotation
Paired head-to-head with another NLR
Os08g07380	IPR001878	Zinc finger, CCHC-type
Os08g30634	IPR004146	DC1
Os11g11810	IPR008480	Protein of unknown function DUF761
Os11g11920	IPR008700	RIN4, pathogenic type III effector avirulence factor Avr cleavage site
Os09g20020	IPR008889	VQ
Os12g18360	IPR012336	Thioredoxin-like fold
Paired not head-to-head with another NLR
Os07g17230	IPR003340	B3 DNA binding domain
Os09g20040	IPR005175	PPC domain
Os01g25710	IPR025312	Domain of unknown function DUF4216
Not paired with another NLR
Os03g63150	IPR000818	TEA/ATTS
Os02g19890	IPR001229	Jacalin-like lectin domain
Os11g32170	IPR001229	Jacalin-like lectin domain
Os11g32210	IPR001229	Jacalin-like lectin domain
Os01g35254	IPR003653	Peptidase C48, SUMO/Sentrin/Ubl1
Os04g53120	IPR003656	Zinc finger, BED-type
Os04g53160	IPR003656	Zinc finger, BED-type
Os10g07574	IPR007527	Zinc finger, SWIM-type
Os09g19280	IPR010685	Domain of unknown function DUF1263
Os02g18510	IPR010821	NA
Os08g07774	IPR011009	Protein kinase-like domain
Os02g04530	IPR013785	Aldolase-type TIM barre
Os05g15040	IPR015943	WD40/YVTN repeat-like-containing domain
